# Supplementary material for: Tetra­methyl­ammonium borohydride from powder data
Source: Acta Crystallogr Sect E Struct Rep Online. 2011 Jul 30;67(Pt 8):o2171. doi: 10.1107/S1600536811029291 (PMC3213606; doi:10.1107/S1600536811029291)
Supplement: Supplementary file 1 [file e-67-o2171-sup1.cif]

##############################################################################
#                                                                            #
# This CIF contains the data in a paper accepted for publication in          #
# Acta Crystallographica Section E. It conforms to the requirements of       #
# Notes for Authors for Acta Crystallographica Section E, and has been       #
# peer reviewed under the auspices of the IUCr Commission on Journals.       #
#                                                                            #
# Full details of the Crystallographic Information File format               #
# are given in the paper "The Crystallographic Information File (CIF):       #
# a New Standard Archive File for Crystallography" by S. R. Hall, F. H.      #
# Allen and I. D. Brown [Acta Cryst. (1991), A47, 655-685].                  #
#                                                                            #
# The current version of the core CIF dictionary is obtainable from          #
# ftp://ftp.iucr.org/pub/cif_core.dic.                                       #
#                                                                            #
# Software is freely available for graphical display of the structure(s)     #
# in this CIF. For information consult the CIF software page                 #
# http://www.iucr.org/resources/cif/software.                                #
#                                                                            #
# This file may be used for bona fide research purposes within the           #
# scientific community so long as proper attribution is given to the journal # 
# article from which it was obtained.                                        #
#                                                                            #
##############################################################################
data_global
_audit_creation_method     'Jana2006 Version : 03/05/2011'
_journal_date_recd_electronic     2011-06-15
_journal_date_accepted     2011-07-20
_journal_name_full     'Acta Crystallographica, Section E'
_journal_year     2011
_journal_volume     67
_journal_issue      8
_journal_page_first     o2171
_journal_page_last     o2171
_journal_paper_category     QO
_journal_coeditor_code     CV5120
_publ_contact_author_name     'Tomasz Jaro\'n'
_publ_contact_author_address
;
University of Warsaw,
Faculty of Chemistry,
Pasteura 1, 02093 Warsaw, Poland
;
_publ_contact_author_email     'tjaron@chem.uw.edu.pl'
_publ_contact_author_fax     '48-22-5540801'
_publ_contact_author_phone     '48-22-5540880'
_publ_section_title
;
Tetramethylammonium borohydride from powder data
;
loop_
    _publ_author_name
    _publ_author_footnote
    _publ_author_address
    'Jaro\'n, Tomasz' .
;
Faculty of Chemistry, University of Warsaw, Pasteura 1, 02093 Warsaw, Poland
;
    'Grochala, Wojciech' .
;
Faculty of Chemistry, University of Warsaw, Pasteura 1, 02093 Warsaw, Poland
and
ICM, University of Warsaw, Pawi\'nskiego 5a, 02106 Warsaw, Poland
;
data_I
_pd_block_diffractogram_id     ?
_chemical_name_systematic
;
tetramethylammonium borohydride
;
_chemical_name_common     ?
_chemical_formula_moiety     'C4 H12 N +, B H4 -'
_chemical_formula_sum     'C4 H16 B1 N1'
_chemical_formula_structural     ?
_chemical_formula_analytical     ?
_chemical_formula_iupac     'C4 H12 N +, B H4 -'
_chemical_formula_weight     88.99
_chemical_melting_point     ?
_symmetry_cell_setting     tetragonal
_symmetry_space_group_name_H-M     'P 4/n m m'
_symmetry_space_group_name_Hall     '-P 4a 2a'
loop_
    _symmetry_equiv_pos_site_id
    _symmetry_equiv_pos_as_xyz
    1 x,y,z
    2 -x+1/2,-y+1/2,z
    3 -y+1/2,x,z
    4 y,-x+1/2,z
    5 -x,y+1/2,-z
    6 x+1/2,-y,-z
    7 y+1/2,x+1/2,-z
    8 -y,-x,-z
    9 -x,-y,-z
    10 x+1/2,y+1/2,-z
    11 y+1/2,-x,-z
    12 -y,x+1/2,-z
    13 x,-y+1/2,z
    14 -x+1/2,y,z
    15 -y+1/2,-x+1/2,z
    16 y,x,z
_cell_length_a     7.9133(2)
_cell_length_b     7.9133(2)
_cell_length_c     5.65696(17)
_cell_angle_alpha     90
_cell_angle_beta     90
_cell_angle_gamma     90
_cell_volume     354.24(2)
_cell_formula_units_Z     2
_cell_measurement_temperature     298
_cell_special_details     ?
_exptl_crystal_density_diffrn     0.834
_exptl_crystal_density_meas     0.813
_exptl_crystal_density_method     'helium pycnometry (Banus et al., 1952)'
_exptl_crystal_F_000     104
_pd_char_colour     white
_pd_char_particle_morphology     ?
_exptl_absorpt_coefficient_mu     0.33
_exptl_absorpt_correction_type     ?
_exptl_absorpt_process_details     ?
_exptl_absorpt_correction_T_min     ?
_exptl_absorpt_correction_T_max     ?
_exptl_special_details     ?
_diffrn_ambient_temperature     298
_diffrn_radiation_type     CuK\a
_diffrn_radiation_wavelength     1.5418
_diffrn_radiation_monochromator     none
_diffrn_measurement_device_type     'Bruker D8 Discover'
_diffrn_measurement_device     ?
_pd_instr_location     ?
_pd_meas_2theta_range_min     8.000
_pd_meas_2theta_range_max     120.999
_pd_meas_2theta_range_inc     0.012
_pd_meas_number_of_points     9220
_pd_meas_scan_method     cont
_pd_meas_special_details     ?
_refine_special_details     ?
_refine_ls_R_factor_all     ?
_refine_ls_R_factor_gt     ?
_refine_ls_wR_factor_gt     ?
_refine_ls_wR_factor_ref     ?
_refine_ls_goodness_of_fit_all     2.77
_refine_ls_number_parameters     56
_refine_ls_number_restraints     14
_refine_ls_number_constraints     2
_refine_ls_hydrogen_treatment     refall
_refine_ls_weighting_scheme     sigma
_refine_ls_weighting_details     'w = 1/[\s^2^(I)+0.0016I^2^]'
_refine_ls_shift/su_max     0.0089
_refine_ls_shift/su_mean     0.0017
_refine_diff_density_max     0.21
_refine_diff_density_min     -0.09
_refine_ls_extinction_method     ?
_refine_ls_extinction_coef     ?
loop_
    _atom_type_symbol
    _atom_type_scat_Cromer_Mann_a1
    _atom_type_scat_Cromer_Mann_a2
    _atom_type_scat_Cromer_Mann_a3
    _atom_type_scat_Cromer_Mann_a4
    _atom_type_scat_Cromer_Mann_b1
    _atom_type_scat_Cromer_Mann_b2
    _atom_type_scat_Cromer_Mann_b3
    _atom_type_scat_Cromer_Mann_b4
    _atom_type_scat_Cromer_Mann_c
    _atom_type_scat_dispersion_real
    _atom_type_scat_dispersion_imag
    _atom_type_scat_source
    C 2.31 1.02 1.5886 0.865 20.843901 10.2075 0.5687 51.651199 0.2156 0.0181
                                                                          0.0091
                         'International Tables Vol C tables 4.2.6.8 and 6.1.1.4'
    H 0.493002 0.322912 0.140191 0.04081 10.5109 26.1257 3.14236 57.799702
                                                                        0.003038
                                                                          0.0000
                                                                          0.0000
                         'International Tables Vol C tables 4.2.6.8 and 6.1.1.4'
    B 2.0545 1.3326 1.0979 0.7068 23.2185 1.021 60.3498 0.1403 -0.1932 0.0090
                                                                          0.0039
                         'International Tables Vol C tables 4.2.6.8 and 6.1.1.4'
    N 12.2126 3.1322 2.0125 1.1663 0.0057 9.8933 28.997499 0.5826 -11.529 0.0311
                                                                          0.0180
                         'International Tables Vol C tables 4.2.6.8 and 6.1.1.4'
_computing_data_collection     'DIFFRACplus (Bruker, 2006)'
_computing_cell_refinement
            'X-CELL (Neumann, 2003) and JANA2006 (Petricek <i>et al.</i>, 2006)'
_computing_data_reduction     'DIFFRACplus (Bruker, 2006)'
_computing_structure_solution     'PLEASE SUPPLY'
_computing_structure_refinement     'JANA2006 (Petricek <i>et al.</i>, 2006)'
_computing_molecular_graphics     'CrystalMaker (Palmer, 2005)'
_computing_publication_material     'publCIF (Westrip, 2010)'
_pd_calibration_special_details     ?
_pd_prep_cool_rate     ?
_pd_prep_pressure     ?
_pd_prep_temperature     298
_pd_proc_2theta_range_min     8
_pd_proc_2theta_range_max     120.999
_pd_proc_2theta_range_inc     0.012293
_pd_proc_info_data_reduction     ?
_pd_proc_info_excluded_regions     ?
_pd_proc_ls_background_function     '25 Legendre polynoms'
_pd_proc_ls_pref_orient_corr     none
_pd_proc_ls_prof_R_factor     0.0135
_pd_proc_ls_prof_wR_factor     0.0195
_pd_proc_ls_prof_wR_expected     0.0071
_pd_proc_ls_profile_function     'Pseudo-Voigt'
_pd_proc_ls_special_details     ?
loop_
    _pd_proc_wavelength
    1.54051
    1.54433
_pd_spec_mount_mode     transmission
_pd_spec_mounting     'quartz capillary'
_pd_spec_shape     cylinder
_pd_spec_size_axial     18
_pd_spec_size_equat     1
_pd_spec_size_thick     ?
loop_
    _atom_site_type_symbol
    _atom_site_label
    _atom_site_fract_x
    _atom_site_fract_y
    _atom_site_fract_z
    _atom_site_U_iso_or_equiv
    _atom_site_adp_type
    _atom_site_calc_flag
    _atom_site_refinement_flags
    _atom_site_occupancy
    _atom_site_symmetry_multiplicity
    _atom_site_disorder_assembly
    _atom_site_disorder_group
    H H4 0.315(2) 0.363(4) 0.957(3) 0.14971(4) Uiso d . 0.25 16 . .
    H H2 0.1457(17) 0.5963(4) 0.2429(17) 0.10060(2) Uiso d . 1 16 . .
    B B1 0.25 0.25 0.8925(14) 0.084(5) Uani d . 1 2 . .
    H H3 0.25 0.25 0.702(4) 0.14971(4) Uiso d . 1 2 . .
    C C1 0.25 0.5959(3) 0.3460(5) 0.065(2) Uani d . 1 8 . .
    H H1 0.25 0.492(2) 0.4477(19) 0.10060(2) Uiso d . 1 8 . .
    H H5 0.25 0.119(5) 0.957(3) 0.14971(4) Uiso d . 0.25 8 . .
    N N1 0.25 0.75 0.5 0.045(3) Uani d . 1 2 . .
loop_
    _atom_site_aniso_label
    _atom_site_aniso_U_11
    _atom_site_aniso_U_22
    _atom_site_aniso_U_33
    _atom_site_aniso_U_12
    _atom_site_aniso_U_13
    _atom_site_aniso_U_23
    _atom_site_aniso_type_symbol
    B1 0.100(7) 0.100(7) 0.053(9) 0 0 0 B
    C1 0.084(4) 0.036(3) 0.075(4) 0 0 -0.013(3) C
    N1 0.045(4) 0.045(4) 0.045(7) 0 0 0 N
loop_
    _geom_bond_atom_site_label_1
    _geom_bond_atom_site_label_2
    _geom_bond_site_symmetry_1
    _geom_bond_site_symmetry_2
    _geom_bond_distance
    _geom_bond_publ_flag
    B1 H3 . . 1.08(2) n
    B1 H4 . . 1.10(3) n
    B1 H5 . . 1.10(4) n
    C1 H1 . . 1.004(15) n
    C1 H2 . . 1.010(12) n
    C1 N1 . . 1.498(3) n
loop_
    _geom_angle_atom_site_label_1
    _geom_angle_atom_site_label_2
    _geom_angle_atom_site_label_3
    _geom_angle_site_symmetry_1
    _geom_angle_site_symmetry_2
    _geom_angle_site_symmetry_3
    _geom_angle
    _geom_angle_publ_flag
    H1 C1 H2 . . . 109.5(5) n
    H2 C1 N1 . . . 109.5(4) n
    H2 C1 H2 . . 14_555 109.5(9) n
    H3 B1 H5 . . . 109.5(12) n
    H4 B1 H3 . . . 109.5(10) n
    H4 B1 H4 . . 13_555 109.5(16) n
    H4 B1 H5 . . 4_555 109.5(12) n
    C1 N1 C1 . . 2_565 108.91(14) n
    C1 N1 C1 . . 7_456 109.75(7) n
_iucr_refine_instructions_details
;
Refinement program
                                     page=  1
structure :
01:55:52 08-07-11
The following lines were read as a control data :
=>cycles 100 autkeys 0 esdcorr 1 uisolim 0<=
=>restric H3 12 H4 H5<=
=>restric H1 12 H2<=
=>equation : Uiso[H1] = 1.2Uiso[C1]<=
=>equation : Uiso[H3] = 1.5Uiso[B1]<=
=>distfix 1.0 0.005 C1 H1;<=
=>distfix 1.0 0.005 C1 H2;<=
=>distfix 1.12 0.005 B1 H3;<=
=>distfix 1.12 0.01 B1 H4;<=
=>distfix 1.12 0.01 B1 H5;<=
=>anglefix 109.47 0.01 H2 C1 H2#s14;<=
=>anglefix 109.47 0.01 H2 C1 H1;<=
=>anglefix 109.47 0.01 H2 C1 N1;<=
=>anglefix 109.47 0.01 H2#s14 C1 H1;<=
=>anglefix 109.47 0.01 H2#s14 C1 N1;<=
=>anglefix 109.47 0.01 H1 C1 N1;<=
=>anglefix 109.47 0.01 H4 B1 H3;<=
=>anglefix 109.47 0.01 H3 B1 H5;<=
=>anglefix 109.47 0.01 H4 B1 H5#s4;<=
******************
* Run parameters *
******************
Structure refinement in 100 cycles will be performed
The refinement will stop if max(change/s.u.)<0.05
The damping factor will be reduced by the factor 2 if Rwp is larger by more
than 10% from the previous value
In the case that in 3 consecutive cycles refinement converge, the damping
factor will change back
Calculation of sig(I) is as minimum from profile fit and error propagation
formula
Only not-matching reflections flagged by # (see below) will be printed
Print of reflections after last cycle of refinement
Reflections with I<3sig(I) will be classified as unobserved - flag *
Reflections with |Fo-Fc|>3sig(I) will be flagged by #
Correlations larger than 0.9 will be printed
Automatic procedure for setting of refinement keys will be applied
*********************
* Powder parameters *
*********************
25 terms of Legendre polynoms will be used to describe background
Absorption correction Debye-Scherer/cylinder, mir : 0.33
Asymmetry correction by Berar & Baldinozzi method will be applied
Pseudo-Voigt profile function
The profile is cut outside 15*FWHM range
*************
* Radiation *
*************
Radiation type: X-ray tube
Refinement program                page=  2
structure :              01:55:52 08-07-11
Wave length - average: 1.54180,
KAlpha1: 1.54051, KAlpha2=1.54433, I(KAlpa2)/I(KAlpa1): 0.497
Monochromator - parallel setting, glancing angle: 13.29
******************
* Structure data *
******************
Cell parameters       :     7.9133    7.9133    5.6570    90.000    90.000
90.000    Volume :      354.2
Reciprocal parameters :   0.126370  0.126370  0.176773    90.000    90.000
90.000    Volume :   0.002823
Centrosymmetric space group: P4/nmm  Number : 129
List of centring vectors:
  0.000000  0.000000  0.000000
Symmetry operators:
     x      y      z
    -x+1/2 -y+1/2  z
    -y+1/2  x      z
     y     -x+1/2  z
    -x      y+1/2 -z
     x+1/2 -y     -z
     y+1/2  x+1/2 -z
    -y     -x     -z
    -x     -y     -z
     x+1/2  y+1/2 -z
     y+1/2 -x     -z
    -y      x+1/2 -z
     x     -y+1/2  z
    -x+1/2  y      z
    -y+1/2 -x+1/2  z
     y      x      z
                           Source and type of used form-factors
C         0.018   0.009
Atomic scattering coefficients - as in IT, vol.C
                           2.310000 20.843901  1.020000 10.207500  1.588600
                           0.568700  0.865000 51.651199  0.215600
H         0.000   0.000
Atomic scattering coefficients - as in IT, vol.C
                           0.493002 10.510900  0.322912 26.125700  0.140191
                           3.142360  0.040810 57.799702  0.003038
B         0.009   0.004
Atomic scattering coefficients - as in IT, vol.C
                           2.054500 23.218500  1.332600  1.021000  1.097900
                           60.349800  0.706800  0.140300 -0.193200
N         0.031   0.018
Atomic scattering coefficients - as in IT, vol.C
                          12.212600  0.005700  3.132200  9.893300  2.012500
                          28.997499  1.166300  0.582600-11.529000
F(000)  for X-rays   :     104.0000
F(000)  for neutrons :     -37.1600
Refinement program                          page=  3
structure :                        01:55:52 08-07-11
Equations induced by symmetry :
x[B1]=0.25
y[B1]=0.25
U22[B1]=U11[B1]
U12[B1]=0
U13[B1]=0
U23[B1]=0
x[H3]=0.25
y[H3]=0.25
x[C1]=0.25
U12[C1]=0
U13[C1]=0
x[H1]=0.25
x[H5]=0.25
x[N1]=0.25
y[N1]=0.75
z[N1]=0.5
U22[N1]=U11[N1]
U12[N1]=0
U13[N1]=0
U23[N1]=0
alpha=90
beta=90
gamma=90
b=a
*************************************
* User defined constrains/restrains *
*************************************
Equations defined by user :
uiso[H1]=1.2*uiso[C1]
uiso[H3]=1.5*uiso[B1]
Restrictions defined by user :
Restriction of atoms : H3       H4       H5
   ... ADP and modulation will be kept identical
Restriction of atoms : H1       H2
   ... ADP and modulation will be kept identical
The following restrains will be used :
Distance C1-H1 restrained to  1.0000 with s.u. 0.0050
Distance C1-H2 restrained to  1.0000 with s.u. 0.0050
Distance B1-H3 restrained to  1.1200 with s.u. 0.0050
Refinement program                                    page=  4
structure :                                  01:55:52 08-07-11
Distance B1-H4 restrained to  1.1200 with s.u. 0.0100
Distance B1-H5 restrained to  1.1200 with s.u. 0.0100
Angle H2-C1-H2#s14 restrained to  109.470 with s.u. 0.010
Angle H2-C1-H1 restrained to  109.470 with s.u. 0.010
Angle H2-C1-N1 restrained to  109.470 with s.u. 0.010
Angle H2#s14-C1-H1 restrained to  109.470 with s.u. 0.010
Angle H2#s14-C1-N1 restrained to  109.470 with s.u. 0.010
Angle H1-C1-N1 restrained to  109.470 with s.u. 0.010
Angle H4-B1-H3 restrained to  109.470 with s.u. 0.010
Angle H3-B1-H5 restrained to  109.470 with s.u. 0.010
Angle H4-B1-H5#s4 restrained to  109.470 with s.u. 0.010
******************************
* User defined keep commands *
******************************
None
Refinement program                          page=  5
structure :                        01:55:52 08-07-11
*******************************
* Fo/Fc list after last cycle *
*******************************
   h   k   l     Fo        Fc        A         B        Fo-Fc
   sig(Fo) sqr(wdFq)   nref    sinthl   ext  sc
   1   0   1    0.4192    1.8088   -1.8087   -0.0071   -1.3896
   0.1502   -9.2506      3*# 0.108649 1.000  1
   0   0   2    4.8971    2.4462   -2.4462    0.0122    2.4509
   0.3272    7.4907      8 # 0.176773 1.000  1
   1   1   2    0.4968    1.8384   -1.8383    0.0172   -1.3416
   0.1472   -9.1159     11*# 0.198075 1.000  1
   3   0   1   17.9254   17.2971   17.2971    0.0440    0.6282
   0.1800    3.4905     14 # 0.209149 1.000  1
   2   0   2    5.2651    5.9893   -5.9892   -0.0246   -0.7241
   0.0587  -12.3361     15 # 0.217298 1.000  1
   3   1   1    7.1689    6.8282    6.8281    0.0261    0.3407
   0.0732    4.6569     16 # 0.218485 1.000  1
   3   2   1    3.1260    3.2847   -3.2847   -0.0120   -0.1587
   0.0425   -3.7338     18 # 0.244362 1.000  1
   2   2   2    6.3453    6.7253    6.7252    0.0345   -0.3800
   0.0711   -5.3444     19 # 0.251372 1.000  1
   4   0   0    7.4791    7.8706    7.8705    0.0346   -0.3915
   0.0887   -4.4159     20 # 0.252740 1.000  1
   3   1   2    8.7171    8.3999   -8.3998   -0.0306    0.3172
   0.0890    3.5626     23 # 0.266782 1.000  1
   1   0   3    1.2562    1.8703    1.8703    0.0021   -0.6141
   0.1131   -5.4312     26 # 0.272584 1.000  1
   1   1   3    3.1934    2.8126    2.8126    0.0009    0.3808
   0.0879    4.3347     28 # 0.279812 1.000  1
   2   0   3    2.3596    1.8598    1.8598    0.0154    0.4997
   0.1514    3.2999     32 # 0.293733 1.000  1
   2   1   3    3.1950    3.7812   -3.7812   -0.0100   -0.5862
   0.0502  -11.6731     34 # 0.300453 1.000  1
   4   0   2    8.4686    7.7467    7.7467    0.0277    0.7219
   0.0947    7.6234     35 # 0.308426 1.000  1
   4   1   2    4.7538    5.0473   -5.0472   -0.0231   -0.2935
   0.0575   -5.1050     36 # 0.314831 1.000  1
   5   1   0    5.0813    5.5038    5.5037    0.0354   -0.4225
   0.0621   -6.7991     39 # 0.322182 1.000  1
   3   1   3    5.2019    5.4796    5.4795    0.0320   -0.2777
   0.0616   -4.5080     43 # 0.332014 1.000  1
   3   2   3    0.6297    1.5540    1.5540    0.0011   -0.9243
   0.1898   -4.8708     46*# 0.349586 1.000  1
   5   2   1    2.1114    2.3851   -2.3851   -0.0085   -0.2737
   0.0861   -3.1797     47 # 0.351554 1.000  1
   4   0   3    4.8042    4.1493   -4.1493   -0.0237    0.6549
   0.1073    6.1057     54 # 0.366316 1.000  1
   5   1   2    3.1620    2.8729    2.8728    0.0195    0.2891
   0.0606    4.7714     55 # 0.367492 1.000  1
   3   3   3    8.1404    9.8886   -9.8885   -0.0527   -1.7482
   0.0973  -17.9621     60 # 0.377057 1.000  1
   5   3   1    2.2144    2.3613    2.3612    0.0170   -0.1468
   0.0259   -5.6666     61 # 0.378883 1.000  1
   6   0   0   11.6547   12.3573  -12.3572   -0.0598   -0.7026
   0.1354   -5.1891     62 # 0.379110 1.000  1
   2   1   4    2.4982    2.6507   -2.6506   -0.0108   -0.1524
   0.0436   -3.4957     63 # 0.380733 1.000  1
   4   2   3    7.3352    7.6703    7.6702    0.0411   -0.3351
   0.0817   -4.0992     65 # 0.387501 1.000  1
   6   0   1    5.9843    6.5393    6.5392    0.0390   -0.5550
   0.0813   -6.8256     66 # 0.389277 1.000  1
   4   4   2    4.5405    5.0121    5.0120    0.0317   -0.4716
   0.0733   -6.4310     69 # 0.398753 1.000  1
   6   2   0    6.1650    6.7069    6.7068    0.0372   -0.5419
   0.0860   -6.2994     70 # 0.399617 1.000  1
   3   1   4    4.5693    4.9126   -4.9125   -0.0293   -0.3433
   0.0723   -4.7453     72 # 0.406102 1.000  1
   5   3   2    2.9520    3.3443   -3.3442   -0.0251   -0.3923
   0.0583   -6.7257     73 # 0.408643 1.000  1
   6   2   1    2.9314    3.3336   -3.3335   -0.0264   -0.4022
   0.0544   -7.3981     74 # 0.409275 1.000  1
   6   1   2    2.6466    2.9907   -2.9907   -0.0130   -0.3441
   0.1010   -3.4078     81 # 0.423044 1.000  1
   6   3   1    2.8545    3.8125   -3.8124   -0.0216   -0.9579
   0.0871  -10.9947     83 # 0.432976 1.000  1
   4   1   4    2.9094    3.2297    3.2297    0.0142   -0.3203
   0.0975   -3.2869     86 # 0.439165 1.000  1
   1   0   5    0.4749    0.5342    0.5341    0.0040   -0.0593
   0.0078   -7.5840     91 # 0.446428 1.000  1
   5   5   0    1.7943    2.0524    2.0523    0.0197   -0.2582
   0.0303   -8.5276     92 # 0.446786 1.000  1
   7   1   0    5.5439    6.3416   -6.3415   -0.0397   -0.7977
   0.0935   -8.5276     93 # 0.446786 1.000  1
   6   3   2    4.8007    5.2025    5.2025    0.0250   -0.4018
   0.0723   -5.5597    101 # 0.459244 1.000  1
   2   0   5    3.3870    3.6177    3.6176    0.0220   -0.2307
   0.0495   -4.6595    102 # 0.459646 1.000  1
   3   0   5    2.9185    3.2983   -3.2983   -0.0187   -0.3798
   0.1224   -3.1027    116 # 0.480871 1.000  1
   7   3   0    2.1085    2.3752    2.3751    0.0203   -0.2667
   0.0861   -3.0957    117 # 0.481203 1.000  1
   7   2   2    1.8647    2.4705   -2.4705   -0.0142   -0.6058
   0.1952   -3.1036    123 # 0.492792 1.000  1
Refinement program              page=  6
structure :            01:55:52 08-07-11
Statistics as a function of sin(th)/lambda and structure factors
sin(th)/lambda
                  limits       0.252056  0.321645  0.377970  0.433785  0.457439
                    0.489970  0.520291  0.551953
                  number +            9         8        10         3         2
                           3         3         2
                         -            7         8         6        14        14
                                 13        13        14
                  together           16        16        16        17        16
                          16        16        16
                  av. wd F      18.7694   21.9475   30.6733   28.4829   15.1943
                      6.1748    2.3703    1.7177
                  numerator +       4.1       2.8       1.9       0.3       0.3
                         0.1       0.4       0.0
                            -      -1.5      -2.5      -2.8      -5.9      -2.5
                                  -2.2      -2.0      -2.0
                  together          5.6       5.3       4.6       6.3       2.9
                         2.3       2.4       2.1
                  denominator     215.7     112.5      56.5      69.0      51.8
                        33.9      26.3      27.4
                  R factor         2.60      4.71      8.21      9.08      5.52
                        6.86      8.98      7.55
struct. factors
                  limits            0.9       1.7       2.3       2.9       3.5
                         5.6       7.8      30.6      unobs
                  number +            4         5         3         5         6
                           4         5         8        23
                         -           12        11        13        12        10
                                 12        11         8        22
                  together           16        16        16        17        16
                          16        16        16        45
                  av. wd F       5.5288    3.8655    9.8104   15.1056   17.7638
                     32.3905   13.4267   28.2751    4.8489
                  numerator +       0.1       0.4       0.5       0.8       1.1
                         3.5       1.0       2.6       5.1
                            -      -0.6      -2.5      -2.4      -4.0      -2.1
                                  -4.0      -3.0      -2.9      -7.0
                  together          0.7       2.9       2.9       4.8       3.2
                         7.5       3.9       5.5      12.1
                  denominator       7.8      21.3      31.7      43.8      51.1
                        74.7     104.5     258.2      34.7
                  R factor         8.82     13.39      9.24     10.89      6.32
                       10.07      3.78      2.12     34.92
  final check                    sin(th)/lambda
       structure factors
                number +                40                    40
                       -                89                    89
                together               129                   129
                numerator +            9.9                   9.9
                          -          -21.5                 -21.5
                together              31.4                  31.4
                denominator          593.1                 593.1
                R-factor              5.30                  5.30
Last screen information window:
--------------------------------------------------------------------------
|R factors : [174=129+45/23]                                             |
|R(obs)=   5.30    Rw(obs)=   7.00    R(all)=    6.93    Rw(all)=   7.36 |
|========================================================================|
|Profile R factors :[9220/33+23],    Damping factor:   1.0000            |
|GOF   =  2.77 Rp    =  1.35 Rwp    =  1.95                              |
|Last Rwp:  1.95                                                         |
|Maximum change/s.u. :   -0.0089 for c                                   |
--------------------------------------------------------------------------
**********************
* R-factors overview *
**********************
Refinement program                    page=  7
structure :                  01:55:52 08-07-11
Cycle    Rp      Rwp     cRp    cRwp   npnts   nppwd
np  npnts/np    damp   gof av ch/su       max ch/su
  0     1.35    1.95    6.89    5.14    9220      33
  56   164.643 1.0000   2.77   0.0017    -0.0089 c
  1     1.35    1.95    6.89    5.14    9220      33
  56   164.643
Cycle  RFobs RFwobs  RFall RFwall  nobs  nall   np nall/np  RBobs
RBwobs  RBall RBwall
   0    5.30   7.00   6.92   7.36   129   174   22    7.91   4.77
   14.79   5.10  16.42
   1    5.30   7.00   6.93   7.36   129   174   22    7.91   4.77
   14.79   5.10  16.43
Refinement program                                page=  8
structure :                              01:55:52 08-07-11
********************
* Changes overview *
********************
More realisitic s.u.'s can be achieved by applying the Berar's factor :   4.763
The correction has been applied
            scale1    scale2    scale3    scale4    scale5    scale6
   0        11.08851* 0.000000  0.000000  0.000000  0.000000  0.000000   0.00
   1        11.08822  0.000000  0.000000  0.000000  0.000000  0.000000
  su         0.06339  0.000000  0.000000  0.000000  0.000000  0.000000
==============================================================================
==================================================
           TOverall
   0        0.000000   0.00
   1        0.000000
  su        0.000000
==============================================================================
==================================================
             shift     sycos     sysin
   0        25.39711*-22.67376 -3.330650   0.01
   1        25.39753 -22.67376 -3.330650
  su         0.05696   0.00000  0.000000
==============================================================================
==================================================
             bckg1     bckg2     bckg3     bckg4     bckg5     bckg6
                bckg7     bckg8     bckg9    bckg10
   0        16125.50 -23880.81* 21424.33 -11068.36  2446.358  3322.907
    -3880.108  904.2981  1893.384 -3355.470   0.00
   1        16125.50 -23880.79  21424.30 -11068.39  2446.396  3322.923
    -3880.118  904.2858  1893.377 -3355.473
  su           20.02     40.25     49.92     55.15    62.897    70.998
      77.252   81.6777    85.717    90.760
======================================================================
==========================================================
            bckg11    bckg12    bckg13    bckg14    bckg15    bckg16
              bckg17    bckg18    bckg19    bckg20
   0        3493.676 -1810.672 -618.7390  2094.700 -2379.877  1776.940
    -655.3646 -631.0182  1549.770 -1780.747*  0.00
   1        3493.664 -1810.639 -618.7733  2094.686 -2379.815  1776.901
    -655.3480 -631.0458  1549.724 -1780.628
  su          95.243    99.608  104.9819   109.909   113.736   115.736
    117.3253  123.1255   128.537   132.038
=======================================================================
=========================================================
            bckg21    bckg22    bckg23    bckg24    bckg25
   0        1327.620 -75.39022*-1159.724  1187.195 -508.4579   0.00
   1        1327.579 -75.45701 -1159.698  1187.251 -508.4877
  su         133.272 135.53975   137.052   132.508  112.1894
========================================================================
========================================================
             asym1     asym2     asym3     asym4     asym5     asym6
   0       -1.398679  3.331380 -0.270273  0.675224  0.013046  0.001000   0.00
   1       -1.398679  3.331380 -0.270273  0.675224  0.013046  0.001000
  su        0.000000  0.000000  0.000000  0.000000  0.000000  0.000000
=========================================================================
=======================================================
               a         b         c       alpha     beta      gamma
                  Volume    Density
   0        7.913263  7.913263  5.656958* 90.00000  90.00000  90.00000
     354.2372  0.834027  -0.01
   1        7.913261  7.913261  5.656957  90.00000  90.00000  90.00000
     354.2370  0.834028
  su        0.000202  0.000000  0.000167   0.00000   0.00000   0.00000
      0.0173  0.000041
=======================================================================
=========================================================
Refinement program                                  page=  9
structure :                                01:55:52 08-07-11
              GU        GV        GW        GP
   0        123.7359*-33.40425  9.092031  0.000000   0.00
   1        123.6913 -33.37911  9.088355  0.000000
  su         14.8613   9.02018  1.239225  0.000000
==========================================================================
======================================================
              LX        LXe       LY        LYe
   0        6.324664  0.000000 -9.896546* 0.000000   0.00
   1        6.324670  0.000000 -9.896286  0.000000
  su        0.286596  0.000000  1.408549  0.000000
===========================================================================
=====================================================
H4            ai         x         y         z       Uiso
   0        0.250000  0.315367  0.363233  0.957173* 0.149728   0.00
   1        0.250000  0.315374  0.363245  0.957187  0.149708
  su        0.000000  0.002127  0.003679  0.002881  0.000000
============================================================================
====================================================
H2            ai         x         y         z       Uiso
   0        1.000000  0.145735  0.596294  0.242887* 0.100603   0.01
   1        1.000000  0.145743  0.596294  0.242896  0.100597
  su        0.000000  0.001669  0.000434  0.001722  0.000000
=======================================================================
=========================================================
B1            ai         x         y         z        U11       U22
   U33       U12       U13       U23      Uiso
   0        0.125000  0.250000  0.250000  0.892518* 0.099819  0.099819
    0.053434  0.000000  0.000000  0.000000  0.084357   0.01
   1        0.125000  0.250000  0.250000  0.892525  0.099805  0.099805
    0.053399  0.000000  0.000000  0.000000  0.084336
  su        0.000000  0.000000  0.000000  0.001397  0.007187  0.000000
   0.009110  0.000000  0.000000  0.000000  0.003868
=======================================================================
=========================================================
H3            ai         x         y         z       Uiso
   0        0.125000  0.250000  0.250000  0.701797* 0.149728   0.00
   1        0.125000  0.250000  0.250000  0.701799  0.149708
  su        0.000000  0.000000  0.000000  0.004071  0.000000
========================================================================
========================================================
C1            ai         x         y         z        U11       U22
   U33       U12       U13       U23      Uiso
   0        0.500000  0.250000  0.595933  0.346016  0.083836  0.035578*
    0.074581  0.000000  0.000000 -0.012698  0.064665   0.00
   1        0.500000  0.250000  0.595933  0.346016  0.083830  0.035589
    0.074574  0.000000  0.000000 -0.012692  0.064665
  su        0.000000  0.000000  0.000333  0.000462  0.004309  0.003196
   0.004124  0.000000  0.000000  0.002838  0.002256
========================================================================
========================================================
H1            ai         x         y         z       Uiso
   0        0.500000  0.250000  0.492020  0.447739* 0.100603   0.00
   1        0.500000  0.250000  0.492017  0.447742  0.100597
  su        0.000000  0.000000  0.002060  0.001930  0.000000
========================================================================
========================================================
H5            ai         x         y         z       Uiso
   0        0.125000  0.250000  0.119461  0.957074* 0.149728   0.00
   1        0.125000  0.250000  0.119459  0.957082  0.149708
  su        0.000000  0.000000  0.005337  0.003128  0.000000
======================================================================
==========================================================
N1            ai         x         y         z        U11       U22
    U33       U12       U13       U23      Uiso
   0        0.125000  0.250000  0.750000  0.500000  0.045161  0.045161
     0.044541* 0.000000  0.000000  0.000000  0.044954   0.00
   1        0.125000  0.250000  0.750000  0.500000  0.045161  0.045161
     0.044542  0.000000  0.000000  0.000000  0.044955
  su        0.000000  0.000000  0.000000  0.000000  0.003596  0.000000
    0.006578  0.000000  0.000000  0.000000  0.002499
=======================================================================
=========================================================
Refinement program                             page= 10
structure :                           01:55:52 08-07-11
There were 6 correlations larger than  0.900 in last refinement cycle
 0.996 correlation  : x[H4]/y[H4]        0.963 correlation  : x[H2]/z[H2]
-0.958 correlation  : LX/LY              0.958 correlation  : y[H2]/y[C1]
-0.943 correlation  : GV/GW             -0.923 correlation  : y[H1]/z[H1]
Refinement program                      page= 11
structure :                    01:55:52 08-07-11
Program started at 01:55:52 ended   at 01:55:55 cpu time :      2.84
;
