# Supplementary material for: Tetra­methyl­ammonium borohydride from powder data
Source: Acta Crystallogr Sect E Struct Rep Online. 2011 Jul 30;67(Pt 8):o2171. doi: 10.1107/S1600536811029291 (PMC3213606; doi:10.1107/S1600536811029291)
Supplement: Supplementary file 3 [file e-67-o2171-Isup2.rtv]

data_I
_pd_meas_2theta_range_min                8.000
_pd_meas_2theta_range_max                120.999
_pd_meas_2theta_range_inc                0.012
_pd_proc_2theta_range_min                8.000
_pd_proc_2theta_range_max                120.999
_pd_proc_2theta_range_inc                0.012293

loop_
 _pd_proc_point_id
 _pd_proc_2theta_corrected
 _pd_proc_intensity_net
 _pd_calc_intensity_net
 _pd_proc_ls_weight
         1         8.0232       72830.00       72374.70         269.87
         2         8.0354       72638.00       72377.10         269.51
         3         8.0476       73182.00       72377.50         270.52
         4         8.0599       72717.00       72376.10         269.66
         5         8.0721       72626.00       72373.00         269.49
         6         8.0844       72163.00       72368.00         268.63
         7         8.0966       72713.00       72361.40         269.65
         8         8.1089       72541.00       72353.00         269.33
         9         8.1212       72950.00       72343.00         270.09
        10         8.1334       72577.00       72331.50         269.40
        11         8.1457       72330.00       72318.40         268.94
        12         8.1579       72443.00       72303.90         269.15
        13         8.1702       72217.00       72287.80         268.73
        14         8.1824       72673.00       72270.40         269.58
        15         8.1947       72154.00       72251.60         268.61
        16         8.2070       72378.00       72231.30         269.03
        17         8.2192       72827.00       72210.00         269.86
        18         8.2315       71854.00       72187.20         268.06
        19         8.2437       71815.00       72163.40         267.98
        20         8.2560       71637.00       72138.20         267.65
        21         8.2681       72316.00       72112.10         268.92
        22         8.2804       72120.00       72084.60         268.55
        23         8.2927       72219.00       72056.10         268.74
        24         8.3049       72038.00       72026.80         268.40
        25         8.3172       71760.00       71996.20         267.88
        26         8.3294       71799.00       71964.80         267.95
        27         8.3417       71415.00       71932.30         267.24
        28         8.3539       71849.00       71899.10         268.05
        29         8.3662       71602.00       71864.80         267.59
        30         8.3785       71887.00       71829.60         268.12
        31         8.3907       71705.00       71793.90         267.78
        32         8.4030       71753.00       71757.10         267.87
        33         8.4152       71775.00       71719.80         267.91
        34         8.4275       71313.00       71681.40         267.05
        35         8.4397       71459.00       71642.70         267.32
        36         8.4520       71498.00       71603.00         267.39
        37         8.4643       71117.00       71562.50         266.68
        38         8.4765       71381.00       71521.80         267.17
        39         8.4888       71164.00       71480.20         266.77
        40         8.5009       70663.00       71438.30         265.83
        41         8.5132       71652.00       71395.50         267.68
        42         8.5254       70919.00       71352.50         266.31
        43         8.5377       71265.00       71308.60         266.95
        44         8.5500       71026.00       71264.20         266.51
        45         8.5622       70976.00       71219.80         266.41
        46         8.5745       70949.00       71174.50         266.36
        47         8.5867       70598.00       71129.10         265.70
        48         8.5990       70843.00       71083.00         266.16
        49         8.6112       71014.00       71036.80         266.48
        50         8.6235       70692.00       70989.90         265.88
        51         8.6358       70299.00       70942.60         265.14
        52         8.6480       70669.00       70895.50         265.84
        53         8.6603       70788.00       70847.50         266.06
        54         8.6725       69830.00       70799.70         264.25
        55         8.6848       70740.00       70751.20         265.97
        56         8.6970       70680.00       70702.90         265.86
        57         8.7093       70619.00       70653.90         265.74
        58         8.7216       70199.00       70604.70         264.95
        59         8.7337       69909.00       70555.60         264.40
        60         8.7460       70196.00       70505.90         264.95
        61         8.7582       70576.00       70456.50         265.66
        62         8.7705       69794.00       70406.50         264.19
        63         8.7827       69807.00       70356.80         264.21
        64         8.7950       70015.00       70306.40         264.60
        65         8.8073       70590.00       70256.00         265.69
        66         8.8195       70389.00       70205.90         265.31
        67         8.8318       69839.00       70155.20         264.27
        68         8.8440       69758.00       70104.90         264.12
        69         8.8563       70024.00       70054.00         264.62
        70         8.8685       69519.00       70003.50         263.67
        71         8.8808       69301.00       69952.60         263.25
        72         8.8931       69184.00       69901.60         263.03
        73         8.9053       69880.00       69851.00         264.35
        74         8.9176       69817.00       69799.90         264.23
        75         8.9298       69635.00       69749.20         263.88
        76         8.9421       69546.00       69698.20         263.72
        77         8.9543       70029.00       69647.50         264.63
        78         8.9665       69961.00       69596.40         264.50
        79         8.9788       69661.00       69545.40         263.93
        80         8.9910       69459.00       69494.80         263.55
        81         9.0033       68875.00       69443.90         262.44
        82         9.0155       69216.00       69393.40         263.09
        83         9.0278       69581.00       69342.50         263.78
        84         9.0400       69156.00       69292.10         262.98
        85         9.0523       68890.00       69241.40         262.47
        86         9.0646       68872.00       69190.80         262.43
        87         9.0768       68697.00       69140.70         262.10
        88         9.0891       69130.00       69090.20         262.93
        89         9.1013       68951.00       69040.20         262.58
        90         9.1136       69078.00       68990.00         262.83
        91         9.1258       69062.00       68940.20         262.80
        92         9.1381       68675.00       68890.20         262.06
        93         9.1504       68810.00       68840.30         262.32
        94         9.1626       68766.00       68791.00         262.23
        95         9.1749       68488.00       68741.30         261.70
        96         9.1871       68616.00       68692.20         261.95
        97         9.1994       68574.00       68642.90         261.87
        98         9.2115       69217.00       68594.10         263.09
        99         9.2238       68748.00       68545.00         262.20
       100         9.2361       68755.00       68496.10         262.21
       101         9.2483       68795.00       68447.80         262.29
       102         9.2606       68179.00       68399.20         261.11
       103         9.2728       68310.00       68351.20         261.36
       104         9.2851       68473.00       68302.90         261.67
       105         9.2973       68522.00       68255.30         261.77
       106         9.3096       68576.00       68207.40         261.87
       107         9.3219       68600.00       68159.70         261.92
       108         9.3341       68193.00       68112.50         261.14
       109         9.3464       67820.00       68065.20         260.42
       110         9.3586       69013.00       68018.40         262.70
       111         9.3709       67932.00       67971.50         260.64
       112         9.3831       68228.00       67925.10         261.20
       113         9.3954       67988.00       67878.50         260.74
       114         9.4077       68164.00       67832.10         261.08
       115         9.4199       67480.00       67786.30         259.77
       116         9.4322       67829.00       67740.30         260.44
       117         9.4444       67894.00       67694.90         260.57
       118         9.4566       67764.00       67649.40         260.32
       119         9.4688       68216.00       67604.40         261.18
       120         9.4811       68114.00       67559.20         260.99
       121         9.4934       67817.00       67514.20         260.42
       122         9.5056       67372.00       67469.80         259.56
       123         9.5179       67791.00       67425.30         260.37
       124         9.5301       67538.00       67381.30         259.88
       125         9.5424       67739.00       67337.20         260.27
       126         9.5546       67969.00       67293.60         260.71
       127         9.5669       67555.00       67249.90         259.91
       128         9.5792       67629.00       67206.40         260.06
       129         9.5914       67540.00       67163.40         259.89
       130         9.6037       67851.00       67120.40         260.48
       131         9.6159       67320.00       67077.80         259.46
       132         9.6282       67460.00       67035.10         259.73
       133         9.6405       67599.00       66992.70         260.00
       134         9.6527       67086.00       66950.80         259.01
       135         9.6650       66692.00       66908.70         258.25
       136         9.6772       67234.00       66867.20         259.30
       137         9.6895       67123.00       66825.60         259.08
       138         9.7016       67055.00       66784.50         258.95
       139         9.7139       67156.00       66743.30         259.14
       140         9.7262       67017.00       66702.30         258.88
       141         9.7384       67023.00       66661.80         258.89
       142         9.7507       67164.00       66621.20         259.16
       143         9.7629       67344.00       66581.10         259.51
       144         9.7752       66761.00       66540.90         258.38
       145         9.7874       66784.00       66501.20         258.43
       146         9.7997       66448.00       66461.40         257.77
       147         9.8120       67103.00       66421.70         259.04
       148         9.8242       66641.00       66382.60         258.15
       149         9.8365       66625.00       66343.40         258.12
       150         9.8487       66535.00       66304.70         257.94
       151         9.8610       66203.00       66265.80         257.30
       152         9.8732       66797.00       66227.50         258.45
       153         9.8855       66545.00       66189.00         257.96
       154         9.8978       66225.00       66150.70         257.34
       155         9.9100       66385.00       66112.90         257.65
       156         9.9223       66281.00       66075.00         257.45
       157         9.9345       66279.00       66037.50         257.45
       158         9.9467       66313.00       66000.00         257.51
       159         9.9589       66085.00       65962.90         257.07
       160         9.9712       66332.00       65925.70         257.55
       161         9.9835       66183.00       65888.60         257.26
       162         9.9957       66170.00       65852.10         257.23
       163        10.0080       65858.00       65815.30         256.63
       164        10.0202       66187.00       65779.10         257.27
       165        10.0325       66408.00       65742.70         257.70
       166        10.0447       65950.00       65706.80         256.81
       167        10.0570       65484.00       65670.80         255.90
       168        10.0693       65542.00       65634.90         256.01
       169        10.0815       65974.00       65599.40         256.85
       170        10.0938       66016.00       65563.80         256.94
       171        10.1060       65642.00       65528.70         256.21
       172        10.1183       65486.00       65493.40         255.90
       173        10.1305       65842.00       65458.60         256.60
       174        10.1428       66129.00       65423.50         257.16
       175        10.1551       65591.00       65388.70         256.11
       176        10.1673       65318.00       65354.30         255.57
       177        10.1796       65437.00       65319.70         255.81
       178        10.1917       65539.00       65285.50         256.01
       179        10.2040       64903.00       65251.20         254.76
       180        10.2162       65332.00       65217.30         255.60
       181        10.2285       65636.00       65183.30         256.20
       182        10.2408       64989.00       65149.30         254.93
       183        10.2530       65230.00       65115.80         255.40
       184        10.2653       65182.00       65082.10         255.31
       185        10.2775       64903.00       65048.80         254.76
       186        10.2898       65198.00       65015.40         255.34
       187        10.3020       65566.00       64982.30         256.06
       188        10.3143       65325.00       64949.10         255.59
       189        10.3266       64958.00       64916.00         254.87
       190        10.3388       65265.00       64883.30         255.47
       191        10.3511       65122.00       64850.40         255.19
       192        10.3633       65041.00       64817.80         255.03
       193        10.3756       65145.00       64785.10         255.24
       194        10.3878       64909.00       64752.80         254.77
       195        10.4001       64785.00       64720.30         254.53
       196        10.4124       65338.00       64687.80         255.61
       197        10.4246       64842.00       64655.80         254.64
       198        10.4369       65005.00       64623.50         254.96
       199        10.4490       64908.00       64591.60         254.77
       200        10.4613       64514.00       64559.50         254.00
       201        10.4735       64854.00       64527.80         254.66
       202        10.4858       64400.00       64495.90         253.77
       203        10.4981       64714.00       64464.00         254.39
       204        10.5103       64428.00       64432.50         253.83
       205        10.5226       64756.00       64400.80         254.47
       206        10.5348       65082.00       64369.40         255.11
       207        10.5471       64706.00       64337.90         254.37
       208        10.5593       64709.00       64306.60         254.38
       209        10.5716       64013.00       64275.20         253.01
       210        10.5839       64337.00       64243.80         253.65
       211        10.5961       64224.00       64212.70         253.43
       212        10.6084       64115.00       64181.40         253.21
       213        10.6206       63663.00       64150.40         252.32
       214        10.6329       63882.00       64119.30         252.75
       215        10.6451       64069.00       64088.40         253.12
       216        10.6574       64105.00       64057.30         253.19
       217        10.6697       64202.00       64026.30         253.38
       218        10.6819       63714.00       63995.50         252.42
       219        10.6942       63650.00       63964.60         252.29
       220        10.7063       63846.00       63933.90         252.68
       221        10.7186       63549.00       63903.00         252.09
       222        10.7308       63745.00       63872.40         252.48
       223        10.7431       63755.00       63841.60         252.50
       224        10.7554       64265.00       63810.80         253.51
       225        10.7676       64178.00       63780.20         253.33
       226        10.7799       63303.00       63749.50         251.60
       227        10.7921       63226.00       63719.00         251.45
       228        10.8044       64043.00       63688.30         253.07
       229        10.8166       62985.00       63657.90         250.97
       230        10.8289       63783.00       63627.20         252.55
       231        10.8412       63648.00       63596.50         252.29
       232        10.8534       63552.00       63566.10         252.10
       233        10.8657       63863.00       63535.50         252.71
       234        10.8779       63428.00       63505.10         251.85
       235        10.8902       63196.00       63474.50         251.39
       236        10.9024       63134.00       63444.10         251.26
       237        10.9147       63293.00       63413.50         251.58
       238        10.9270       62901.00       63382.90         250.80
       239        10.9392       63271.00       63352.60         251.54
       240        10.9515       63343.00       63321.90         251.68
       241        10.9636       63019.00       63291.60         251.04
       242        10.9759       62878.00       63261.00         250.76
       243        10.9881       63144.00       63230.60         251.29
       244        11.0004       63334.00       63200.00         251.66
       245        11.0127       63226.00       63169.30         251.45
       246        11.0249       63215.00       63138.90         251.43
       247        11.0372       63238.00       63108.30         251.47
       248        11.0494       63228.00       63077.80         251.45
       249        11.0617       62259.00       63047.10         249.52
       250        11.0739       62813.00       63016.70         250.62
       251        11.0862       62523.00       62985.90         250.05
       252        11.0985       62585.00       62955.20         250.17
       253        11.1107       62627.00       62924.60         250.25
       254        11.1230       62755.00       62893.90         250.51
       255        11.1352       62858.00       62863.30         250.71
       256        11.1475       62926.00       62832.40         250.85
       257        11.1597       62485.00       62801.80         249.97
       258        11.1720       62916.00       62770.90         250.83
       259        11.1843       62542.00       62740.00         250.08
       260        11.1965       62479.00       62709.30         249.96
       261        11.2088       62280.00       62678.30         249.56
       262        11.2210       62614.00       62647.50         250.23
       263        11.2332       62385.00       62616.40         249.77
       264        11.2454       62401.00       62585.60         249.80
       265        11.2577       62521.00       62554.50         250.04
       266        11.2700       62378.00       62523.30         249.76
       267        11.2822       62251.00       62492.40         249.50
       268        11.2945       61863.00       62461.10         248.72
       269        11.3067       61989.00       62430.10         248.98
       270        11.3190       62298.00       62398.80         249.60
       271        11.3312       62008.00       62367.60         249.01
       272        11.3435       62226.00       62336.20         249.45
       273        11.3558       62012.00       62304.80         249.02
       274        11.3680       61699.00       62273.60         248.39
       275        11.3803       61758.00       62242.00         248.51
       276        11.3925       61717.00       62210.70         248.43
       277        11.4048       62034.00       62179.00         249.07
       278        11.4170       61934.00       62147.60         248.87
       279        11.4293       61719.00       62115.90         248.43
       280        11.4416       61445.00       62084.10         247.88
       281        11.4538       61836.00       62052.60         248.67
       282        11.4661       61366.00       62020.70         247.72
       283        11.4783       61626.00       61989.00         248.25
       284        11.4905       61688.00       61957.00         248.37
       285        11.5027       61551.00       61925.30         248.10
       286        11.5150       61389.00       61893.20         247.77
       287        11.5273       61860.00       61861.10         248.72
       288        11.5395       61236.00       61829.10         247.46
       289        11.5518       61243.00       61796.90         247.47
       290        11.5640       61306.00       61764.90         247.60
       291        11.5763       61467.00       61732.50         247.93
       292        11.5885       61046.00       61700.40         247.07
       293        11.6008       60939.00       61667.90         246.86
       294        11.6131       61177.00       61635.40         247.34
       295        11.6253       61267.00       61603.10         247.52
       296        11.6376       61040.00       61570.50         247.06
       297        11.6498       61514.00       61538.10         248.02
       298        11.6621       60868.00       61505.30         246.71
       299        11.6743       60952.00       61472.80         246.88
       300        11.6866       61300.00       61440.00         247.59
       301        11.6989       61459.00       61407.00         247.91
       302        11.7111       61069.00       61374.30         247.12
       303        11.7234       61394.00       61341.30         247.78
       304        11.7356       60979.00       61308.50         246.94
       305        11.7479       60946.00       61275.40         246.87
       306        11.7601       61164.00       61242.50         247.31
       307        11.7723       60644.00       61209.20         246.26
       308        11.7846       60902.00       61175.90         246.78
       309        11.7968       60597.00       61142.80         246.16
       310        11.8091       60717.00       61109.40         246.41
       311        11.8213       60301.00       61076.20         245.56
       312        11.8336       60447.00       61042.70         245.86
       313        11.8458       60587.00       61009.40         246.14
       314        11.8581       60318.00       60975.70         245.60
       315        11.8704       60659.00       60942.00         246.29
       316        11.8826       60741.00       60908.50         246.46
       317        11.8949       60441.00       60874.70         245.85
       318        11.9071       60659.00       60841.10         246.29
       319        11.9194       60612.00       60807.20         246.20
       320        11.9316       60365.00       60773.50         245.69
       321        11.9439       60349.00       60739.50         245.66
       322        11.9562       60634.00       60705.40         246.24
       323        11.9684       60528.00       60671.50         246.02
       324        11.9807       59964.00       60637.30         244.88
       325        11.9929       60119.00       60603.40         245.19
       326        12.0052       60406.00       60569.10         245.78
       327        12.0174       59749.00       60535.00         244.44
       328        12.0297       60251.00       60500.60         245.46
       329        12.0419       60181.00       60466.10         245.32
       330        12.0541       60024.00       60431.90         245.00
       331        12.0664       59911.00       60397.30         244.77
       332        12.0786       59920.00       60363.00         244.79
       333        12.0909       59981.00       60328.30         244.91
       334        12.1031       60180.00       60293.90         245.32
       335        12.1154       59521.00       60259.10         243.97
       336        12.1277       59559.00       60224.30         244.05
       337        12.1399       60002.00       60189.80         244.95
       338        12.1522       59858.00       60154.90         244.66
       339        12.1644       59848.00       60120.20         244.64
       340        12.1767       59779.00       60085.20         244.50
       341        12.1889       59704.00       60050.50         244.34
       342        12.2012       59647.00       60015.40         244.23
       343        12.2135       59494.00       59980.30         243.91
       344        12.2257       60023.00       59945.40         245.00
       345        12.2380       59507.00       59910.20         243.94
       346        12.2502       59303.00       59875.20         243.52
       347        12.2625       59093.00       59839.90         243.09
       348        12.2747       59490.00       59804.90         243.91
       349        12.2870       59769.00       59769.50         244.48
       350        12.2993       59557.00       59734.10         244.04
       351        12.3115       59335.00       59698.90         243.59
       352        12.3237       59547.00       59663.40         244.02
       353        12.3359       59143.00       59628.20         243.19
       354        12.3482       59188.00       59592.70         243.29
       355        12.3604       59054.00       59557.40         243.01
       356        12.3727       58996.00       59521.70         242.89
       357        12.3850       59162.00       59486.10         243.23
       358        12.3972       59995.00       59450.70         244.94
       359        12.4095       58911.00       59415.00         242.72
       360        12.4217       59253.00       59379.50         243.42
       361        12.4340       59047.00       59343.70         243.00
       362        12.4462       59502.00       59308.20         243.93
       363        12.4585       59098.00       59272.40         243.10
       364        12.4708       58956.00       59236.50         242.81
       365        12.4830       59162.00       59200.90         243.23
       366        12.4953       58754.00       59165.10         242.39
       367        12.5075       58641.00       59129.40         242.16
       368        12.5198       58476.00       59093.50         241.82
       369        12.5320       58630.00       59057.80         242.14
       370        12.5443       58903.00       59021.80         242.70
       371        12.5566       58416.00       58985.80         241.69
       372        12.5688       58619.00       58950.00         242.11
       373        12.5811       58291.00       58914.00         241.43
       374        12.5933       58265.00       58878.20         241.38
       375        12.6055       58450.00       58842.20         241.76
       376        12.6178       58956.00       58806.10         242.81
       377        12.6300       58742.00       58770.30         242.37
       378        12.6423       58863.00       58734.20         242.62
       379        12.6545       58312.00       58698.30         241.48
       380        12.6668       58222.00       58662.20         241.29
       381        12.6790       58386.00       58626.40         241.63
       382        12.6913       58437.00       58590.20         241.74
       383        12.7036       58572.00       58554.10         242.02
       384        12.7158       58083.00       58518.20         241.00
       385        12.7281       58302.00       58482.00         241.46
       386        12.7403       57743.00       58446.20         240.30
       387        12.7526       58646.00       58410.00         242.17
       388        12.7648       58365.00       58374.10         241.59
       389        12.7771       58379.00       58338.00         241.62
       390        12.7894       58377.00       58301.80         241.61
       391        12.8016       58066.00       58266.00         240.97
       392        12.8139       57980.00       58229.80         240.79
       393        12.8261       58398.00       58194.00         241.66
       394        12.8384       57929.00       58157.80         240.68
       395        12.8506       58211.00       58122.00         241.27
       396        12.8629       57860.00       58085.90         240.54
       397        12.8752       57777.00       58049.80         240.37
       398        12.8873       58144.00       58014.00         241.13
       399        12.8996       58008.00       57977.90         240.85
       400        12.9118       57543.00       57942.10         239.88
       401        12.9241       57905.00       57906.00         240.63
       402        12.9363       57558.00       57870.30         239.91
       403        12.9486       58012.00       57834.30         240.86
       404        12.9609       57680.00       57798.30         240.17
       405        12.9731       57224.00       57762.60         239.21
       406        12.9854       57623.00       57726.60         240.05
       407        12.9976       57407.00       57691.00         239.60
       408        13.0099       57970.00       57655.10         240.77
       409        13.0221       57535.00       57619.50         239.87
       410        13.0344       57641.00       57583.60         240.09
       411        13.0467       57793.00       57547.80         240.40
       412        13.0589       57673.00       57512.30         240.15
       413        13.0712       57473.00       57476.50         239.74
       414        13.0834       57786.00       57441.10         240.39
       415        13.0957       57120.00       57405.40         239.00
       416        13.1079       57409.00       57370.00         239.60
       417        13.1202       57715.00       57334.40         240.24
       418        13.1325       57085.00       57298.80         238.93
       419        13.1447       57394.00       57263.50         239.57
       420        13.1570       57064.00       57228.00         238.88
       421        13.1692       57420.00       57192.80         239.62
       422        13.1814       57672.00       57157.40         240.15
       423        13.1936       57127.00       57122.20         239.01
       424        13.2059       57042.00       57086.90         238.84
       425        13.2182       56841.00       57051.60         238.41
       426        13.2304       56951.00       57016.60         238.64
       427        13.2427       56866.00       56981.40         238.47
       428        13.2549       57303.00       56946.50         239.38
       429        13.2672       57426.00       56911.40         239.64
       430        13.2794       56913.00       56876.70         238.56
       431        13.2917       57134.00       56841.70         239.03
       432        13.3040       56761.00       56806.70         238.25
       433        13.3162       57218.00       56772.10         239.20
       434        13.3285       57527.00       56737.30         239.85
       435        13.3407       56854.00       56702.80         238.44
       436        13.3530       56724.00       56668.10         238.17
       437        13.3652       56692.00       56633.70         238.10
       438        13.3775       56485.00       56599.10         237.67
       439        13.3898       56849.00       56564.50         238.43
       440        13.4020       56821.00       56530.40         238.37
       441        13.4143       56535.00       56496.00         237.77
       442        13.4265       56534.00       56461.90         237.77
       443        13.4388       56669.00       56427.60         238.05
       444        13.4510       56930.00       56393.70         238.60
       445        13.4633       56373.00       56359.60         237.43
       446        13.4755       56272.00       56325.50         237.22
       447        13.4877       56374.00       56291.80         237.43
       448        13.5000       56719.00       56257.90         238.16
       449        13.5122       56221.00       56224.30         237.11
       450        13.5245       56611.00       56190.60         237.93
       451        13.5367       56602.00       56157.20         237.91
       452        13.5490       56502.00       56123.60         237.70
       453        13.5613       56628.00       56090.00         237.97
       454        13.5735       56417.00       56056.90         237.52
       455        13.5858       55975.00       56023.50         236.59
       456        13.5980       55929.00       55990.50         236.49
       457        13.6103       56158.00       55957.30         236.98
       458        13.6225       56311.00       55924.40         237.30
       459        13.6348       56607.00       55891.40         237.92
       460        13.6471       56174.00       55858.50         237.01
       461        13.6593       56118.00       55825.90         236.89
       462        13.6716       56453.00       55793.20         237.60
       463        13.6838       56575.00       55760.80         237.85
       464        13.6961       56045.00       55728.20         236.74
       465        13.7083       56429.00       55696.00         237.55
       466        13.7206       56261.00       55663.60         237.19
       467        13.7329       56133.00       55631.30         236.92
       468        13.7451       56181.00       55599.40         237.02
       469        13.7574       55749.00       55567.30         236.11
       470        13.7696       56368.00       55535.50         237.42
       471        13.7818       56187.00       55503.60         237.04
       472        13.7940       55833.00       55472.10         236.29
       473        13.8063       55534.00       55440.40         235.66
       474        13.8186       55729.00       55408.80         236.07
       475        13.8308       55589.00       55377.60         235.77
       476        13.8431       55574.00       55346.20         235.74
       477        13.8553       55915.00       55315.20         236.46
       478        13.8676       55839.00       55284.00         236.30
       479        13.8798       55752.00       55253.20         236.12
       480        13.8921       55834.00       55222.30         236.29
       481        13.9044       55578.00       55191.40         235.75
       482        13.9166       55922.00       55160.90         236.48
       483        13.9289       55614.00       55130.30         235.83
       484        13.9411       55834.00       55100.10         236.29
       485        13.9534       55728.00       55069.70         236.07
       486        13.9656       55536.00       55039.60         235.66
       487        13.9779       56177.00       55009.50         237.02
       488        13.9902       55401.00       54979.40         235.37
       489        14.0024       55670.00       54949.80         235.95
       490        14.0147       55514.00       54919.90         235.61
       491        14.0269       55633.00       54890.50         235.87
       492        14.0392       55345.00       54860.90         235.26
       493        14.0514       55865.00       54831.70         236.36
       494        14.0637       55428.00       54802.40         235.43
       495        14.0760       56046.00       54773.20         236.74
       496        14.0881       55785.00       54744.30         236.19
       497        14.1004       55881.00       54715.40         236.39
       498        14.1126       55774.00       54686.80         236.16
       499        14.1249       55843.00       54658.10         236.31
       500        14.1371       55729.00       54629.70         236.07
       501        14.1494       56001.00       54601.30         236.65
       502        14.1617       55900.00       54573.00         236.43
       503        14.1739       55420.00       54545.00         235.41
       504        14.1862       55885.00       54517.00         236.40
       505        14.1984       55565.00       54489.30         235.72
       506        14.2107       55546.00       54461.50         235.68
       507        14.2229       55673.00       54434.00         235.95
       508        14.2352       55713.00       54406.50         236.04
       509        14.2475       55577.00       54379.10         235.75
       510        14.2597       55526.00       54352.00         235.64
       511        14.2720       56022.00       54514.20         236.69
       512        14.2842       56458.00       54490.80         237.61
       513        14.2965       55772.00       54467.50         236.16
       514        14.3087       56275.00       54537.80         237.22
       515        14.3210       56286.00       54516.60         237.25
       516        14.3333       56233.00       54495.70         237.13
       517        14.3455       55211.00       54475.20         234.97
       518        14.3578       55597.00       54454.90         235.79
       519        14.3700       55553.00       54435.10         235.70
       520        14.3823       55061.00       54415.40         234.65
       521        14.3945       55046.00       54396.20         234.62
       522        14.4067       55098.00       54377.10         234.73
       523        14.4190       55407.00       54358.40         235.39
       524        14.4312       54843.00       54340.20         234.19
       525        14.4435       55245.00       54638.20         235.04
       526        14.4557       55443.00       54626.30         235.46
       527        14.4680       54898.00       54614.90         234.30
       528        14.4802       54578.00       54759.60         233.62
       529        14.4925       54612.00       54752.10         233.69
       530        14.5048       55001.00       54745.20         234.52
       531        14.5170       54832.00       54739.10         234.16
       532        14.5293       55050.00       54733.60         234.63
       533        14.5415       55240.00       54728.90         235.03
       534        14.5538       54997.00       54724.90         234.51
       535        14.5660       55172.00       54721.60         234.89
       536        14.5783       54600.00       54719.20         233.67
       537        14.5906       54763.00       54717.50         234.01
       538        14.6028       54669.00       54716.70         233.81
       539        14.6151       54729.00       54716.80         233.94
       540        14.6273       54959.00       54717.80         234.43
       541        14.6396       54910.00       54719.80         234.33
       542        14.6518       54808.00       54722.70         234.11
       543        14.6641       54887.00       54726.70         234.28
       544        14.6764       54817.00       54731.70         234.13
       545        14.6886       54939.00       54737.80         234.39
       546        14.7009       55285.00       54745.10         235.13
       547        14.7131       55449.00       54753.60         235.48
       548        14.7253       54825.00       54763.30         234.15
       549        14.7375       55340.00       54774.30         235.24
       550        14.7498       54754.00       54786.70         234.00
       551        14.7621       54676.00       54800.60         233.83
       552        14.7743       54788.00       54815.80         234.07
       553        14.7866       54921.00       54832.80         234.35
       554        14.7988       55119.00       54851.20         234.77
       555        14.8111       54632.00       54871.50         233.74
       556        14.8233       55101.00       54893.40         234.74
       557        14.8356       54927.00       54917.30         234.37
       558        14.8479       55284.00       54943.30         235.13
       559        14.8601       54988.00       54971.10         234.49
       560        14.8724       55318.00       55001.40         235.20
       561        14.8846       54977.00       55033.70         234.47
       562        14.8969       54732.00       55068.80         233.95
       563        14.9091       54646.00       55106.10         233.76
       564        14.9214       55102.00       55146.50         234.74
       565        14.9337       54908.00       55189.70         234.32
       566        14.9459       55033.00       55235.70         234.59
       567        14.9582       55267.00       55285.30         235.09
       568        14.9704       55510.00       55337.90         235.61
       569        14.9827       55401.00       55394.60         235.37
       570        14.9949       55344.00       55454.80         235.25
       571        15.0072       55427.00       55519.60         235.43
       572        15.0195       55922.00       55588.90         236.48
       573        15.0317       55706.00       55662.30         236.02
       574        15.0440       55731.00       55741.40         236.07
       575        15.0561       55695.00       55825.30         236.00
       576        15.0684       55430.00       55915.80         235.44
       577        15.0806       55173.00       56011.70         234.89
       578        15.0929       55806.00       56115.20         236.23
       579        15.1052       56027.00       56226.00         236.70
       580        15.1174       55903.00       56343.80         236.44
       581        15.1297       56050.00       56471.00         236.75
       582        15.1419       56510.00       56606.40         237.72
       583        15.1542       56318.00       56753.00         237.31
       584        15.1664       56955.00       56909.30         238.65
       585        15.1787       56712.00       57078.70         238.14
       586        15.1910       57369.00       57261.30         239.52
       587        15.2032       57128.00       57456.60         239.01
       588        15.2155       57348.00       57669.20         239.47
       589        15.2277       57039.00       57897.20         238.83
       590        15.2400       57555.00       58146.20         239.91
       591        15.2522       57165.00       58414.20         239.09
       592        15.2645       57519.00       58708.00         239.83
       593        15.2768       58330.00       59028.10         241.52
       594        15.2890       59080.00       59374.70         243.06
       595        15.3013       59496.00       59757.30         243.92
       596        15.3135       60414.00       60174.10         245.79
       597        15.3258       61426.00       60637.40         247.84
       598        15.3380       62367.00       61146.70         249.73
       599        15.3503       63681.00       61719.70         252.35
       600        15.3626       64311.00       62365.90         253.60
       601        15.3748       65567.00       63097.60         256.06
       602        15.3870       66379.00       63955.00         257.64
       603        15.3992       66752.00       64964.10         258.36
       604        15.4115       67174.00       66199.40         259.18
       605        15.4237       68756.00       67721.50         262.21
       606        15.4360       69634.00       69662.90         263.88
       607        15.4483       72240.00       72149.10         268.77
       608        15.4605       75397.00       75310.60         274.58
       609        15.4728       79946.00       79367.50         282.75
       610        15.4850       86320.00       84414.80         293.80
       611        15.4973       95429.00       90677.80         308.92
       612        15.5095      104842.00       98196.60         323.79
       613        15.5218      113831.00      107310.00         337.39
       614        15.5341      123530.00      118385.00         351.47
       615        15.5463      133026.00      132013.00         364.73
       616        15.5586      146400.00      149284.00         382.62
       617        15.5708      166384.00      170546.00         407.90
       618        15.5831      193930.00      196408.00         440.38
       619        15.5953      229866.00      227075.00         479.44
       620        15.6076      269027.00      265716.00         518.68
       621        15.6199      313888.00      317078.00         560.26
       622        15.6321      374580.00      383432.00         612.03
       623        15.6444      443215.00      457303.00         665.74
       624        15.6566      503767.00      514906.00         709.77
       625        15.6689      535974.00      537766.00         732.10
       626        15.6812      531126.00      525444.00         728.78
       627        15.6934      496771.00      488018.00         704.82
       628        15.7057      443403.00      434815.00         665.89
       629        15.7178      386066.00      379848.00         621.34
       630        15.7301      339814.00      336330.00         582.94
       631        15.7423      311083.00      313891.00         557.75
       632        15.7546      309712.00      314847.00         556.52
       633        15.7669      333953.00      338442.00         577.89
       634        15.7791      384560.00      384102.00         620.13
       635        15.7914      457345.00      456192.00         676.27
       636        15.8036      550594.00      555664.00         742.02
       637        15.8159      658355.00      669993.00         811.39
       638        15.8281      755523.00      759627.00         869.21
       639        15.8404      796777.00      790041.00         892.62
       640        15.8527      764093.00      756988.00         874.12
       641        15.8649      675534.00      676930.00         821.91
       642        15.8772      555440.00      563692.00         745.28
       643        15.8894      430998.00      438003.00         656.50
       644        15.9017      313552.00      319082.00         559.96
       645        15.9139      217262.00      223186.00         466.11
       646        15.9262      150988.00      153812.00         388.57
       647        15.9385      112152.00      109784.00         334.89
       648        15.9507       92329.00       85271.70         303.86
       649        15.9630       81940.00       73196.10         286.25
       650        15.9752       77007.00       68406.20         277.50
       651        15.9875       73452.00       67264.10         271.02
       652        15.9997       71596.00       67738.90         267.57
       653        16.0120       69497.00       68702.70         263.62
       654        16.0243       68623.00       69559.70         261.96
       655        16.0365       67225.00       70038.50         259.28
       656        16.0488       66257.00       70078.20         257.40
       657        16.0610       65277.00       69721.80         255.49
       658        16.0732       64558.00       69059.90         254.08
       659        16.0854       63562.00       68208.70         252.12
       660        16.0977       62688.00       67249.40         250.38
       661        16.1100       62449.00       66260.90         249.90
       662        16.1222       61693.00       65301.10         248.38
       663        16.1345       61022.00       64383.30         247.03
       664        16.1467       60692.00       63537.60         246.36
       665        16.1590       60703.00       62754.50         246.38
       666        16.1712       60328.00       62046.00         245.62
       667        16.1835       59437.00       61396.00         243.80
       668        16.1958       58906.00       60805.00         242.71
       669        16.2080       58827.00       60271.20         242.54
       670        16.2203       58051.00       59780.10         240.94
       671        16.2325       57487.00       59334.60         239.76
       672        16.2448       57709.00       58922.70         240.23
       673        16.2570       57561.00       58547.40         239.92
       674        16.2693       56798.00       58198.70         238.32
       675        16.2816       56907.00       57876.80         238.55
       676        16.2938       55875.00       57581.40         236.38
       677        16.3061       56683.00       57305.20         238.08
       678        16.3183       56107.00       57050.80         236.87
       679        16.3306       55833.00       56812.00         236.29
       680        16.3428       55902.00       56591.10         236.44
       681        16.3551       55546.00       56383.20         235.68
       682        16.3674       55317.00       56188.80         235.20
       683        16.3796       55112.00       56008.10         234.76
       684        16.3919       54799.00       55837.30         234.09
       685        16.4041       54416.00       55678.10         233.27
       686        16.4164       55036.00       55527.20         234.60
       687        16.4285       54214.00       55386.20         232.84
       688        16.4408       54607.00       55252.20         233.68
       689        16.4531       54114.00       55125.70         232.62
       690        16.4653       54475.00       55007.20         233.40
       691        16.4776       53938.00       54894.20         232.25
       692        16.4898       53899.00       54788.10         232.16
       693        16.5021       53780.00       54686.70         231.90
       694        16.5143       53755.00       54591.30         231.85
       695        16.5266       53844.00       54500.00         232.04
       696        16.5389       53786.00       54413.30         231.92
       697        16.5511       53661.00       54331.50         231.65
       698        16.5634       53708.00       54253.10         231.75
       699        16.5756       53749.00       54179.00         231.84
       700        16.5879       53706.00       54107.80         231.75
       701        16.6001       53157.00       54040.50         230.56
       702        16.6124       53389.00       53975.70         231.06
       703        16.6247       53339.00       53913.90         230.95
       704        16.6369       53503.00       53855.30         231.31
       705        16.6492       53034.00       53798.90         230.29
       706        16.6614       53619.00       53745.40         231.56
       707        16.6737       52980.00       53693.80         230.17
       708        16.6859       52903.00       53644.80         230.01
       709        16.6982       52748.00       53597.40         229.67
       710        16.7105       52826.00       53552.10         229.84
       711        16.7227       52915.00       53509.00         230.03
       712        16.7350       52501.00       53467.40         229.13
       713        16.7472       53081.00       53427.70         230.39
       714        16.7595       52707.00       53389.40         229.58
       715        16.7717       53643.00       53352.90         231.61
       716        16.7840       52700.00       53317.60         229.57
       717        16.7962       53290.00       53283.60         230.85
       718        16.8084       52739.00       53251.30         229.65
       719        16.8207       52581.00       53219.90         229.30
       720        16.8329       52648.00       53190.10         229.45
       721        16.8452       53220.00       53161.10         230.70
       722        16.8574       52518.00       53133.50         229.17
       723        16.8697       52494.00       53106.70         229.12
       724        16.8820       52912.00       53080.90         230.03
       725        16.8942       52493.00       53056.30         229.11
       726        16.9065       52650.00       53032.40         229.46
       727        16.9187       52249.00       53009.60         228.58
       728        16.9310       52228.00       52987.40         228.53
       729        16.9432       52604.00       52966.30         229.36
       730        16.9555       52667.00       52945.80         229.49
       731        16.9678       52492.00       52926.00         229.11
       732        16.9800       52442.00       52907.10         229.00
       733        16.9923       52392.00       52888.70         228.89
       734        17.0045       53177.00       52871.20         230.60
       735        17.0168       52676.00       52854.20         229.51
       736        17.0290       52569.00       52837.90         229.28
       737        17.0413       52590.00       52635.60         229.32
       738        17.0536       52451.00       52623.60         229.02
       739        17.0658       52126.00       52612.20         228.31
       740        17.0781       52350.00       52508.60         228.80
       741        17.0903       51959.00       52499.70         227.95
       742        17.1026       51947.00       52491.10         227.92
       743        17.1148       52285.00       52482.90         228.66
       744        17.1271       52548.00       52475.00         229.23
       745        17.1394       52077.00       52467.40         228.20
       746        17.1516       52214.00       52460.20         228.50
       747        17.1639       52408.00       52453.30         228.93
       748        17.1761       52660.00       52446.70         229.48
       749        17.1883       52145.00       52440.40         228.35
       750        17.2005       52200.00       52434.40         228.47
       751        17.2128       52491.00       52116.10         229.11
       752        17.2251       52284.00       52116.10         228.66
       753        17.2373       52017.00       52116.10         228.07
       754        17.2496       52079.00       51961.30         228.21
       755        17.2618       52101.00       51964.20         228.26
       756        17.2741       52414.00       51967.30         228.94
       757        17.2863       52085.00       51970.30         228.22
       758        17.2986       51606.00       51973.40         227.17
       759        17.3109       51913.00       51976.60         227.84
       760        17.3231       51795.00       51979.70         227.59
       761        17.3354       52526.00       51982.90         229.19
       762        17.3476       52086.00       51986.10         228.22
       763        17.3599       51783.00       51989.40         227.56
       764        17.3721       52218.00       51992.60         228.51
       765        17.3844       51965.00       51995.90         227.96
       766        17.3967       52047.00       51999.20         228.14
       767        17.4089       52289.00       52002.60         228.67
       768        17.4212       52159.00       52005.90         228.38
       769        17.4334       52426.00       52009.30         228.97
       770        17.4457       51847.00       52012.70         227.70
       771        17.4579       52007.00       52016.10         228.05
       772        17.4702       52054.00       52019.50         228.15
       773        17.4825       51947.00       52023.00         227.92
       774        17.4947       51680.00       52026.40         227.33
       775        17.5070       52116.00       52029.90         228.29
       776        17.5192       51775.00       52033.40         227.54
       777        17.5315       51743.00       52036.90         227.47
       778        17.5437       52360.00       52040.40         228.82
       779        17.5560       51782.00       52043.90         227.56
       780        17.5682       52190.00       52047.40         228.45
       781        17.5804       51940.00       52050.90         227.90
       782        17.5927       52088.00       52054.50         228.23
       783        17.6049       51972.00       52058.00         227.97
       784        17.6172       52213.00       52061.60         228.50
       785        17.6294       51915.00       52065.10         227.85
       786        17.6417       51795.00       52068.70         227.59
       787        17.6540       52078.00       52072.20         228.21
       788        17.6662       51742.00       52075.80         227.47
       789        17.6785       51710.00       52079.30         227.40
       790        17.6907       52304.00       52082.90         228.70
       791        17.7030       51851.00       52086.40         227.71
       792        17.7152       52431.00       52089.90         228.98
       793        17.7275       52043.00       52093.50         228.13
       794        17.7398       52176.00       52097.00         228.42
       795        17.7520       52267.00       52100.50         228.62
       796        17.7643       52188.00       52104.00         228.45
       797        17.7765       51871.00       52107.50         227.75
       798        17.7888       52400.00       52111.00         228.91
       799        17.8010       52475.00       52114.50         229.07
       800        17.8133       52165.00       52118.00         228.40
       801        17.8256       52071.00       52121.40         228.19
       802        17.8378       52183.00       52124.80         228.44
       803        17.8501       52254.00       52128.30         228.59
       804        17.8623       52099.00       52131.60         228.25
       805        17.8746       52445.00       52135.00         229.01
       806        17.8868       52088.00       52138.40         228.23
       807        17.8991       52184.00       52141.70         228.44
       808        17.9114       52151.00       52146.80         228.37
       809        17.9236       51920.00       52150.10         227.86
       810        17.9359       52219.00       52153.40         228.51
       811        17.9481       51992.00       52156.70         228.02
       812        17.9604       51828.00       52160.80         227.66
       813        17.9725       51588.00       52164.00         227.13
       814        17.9848       51999.00       52167.30         228.03
       815        17.9971       52271.00       52170.50         228.63
       816        18.0093       52391.00       52173.60         228.89
       817        18.0216       52203.00       52176.80         228.48
       818        18.0338       51972.00       52179.90         227.97
       819        18.0461       51877.00       52182.90         227.76
       820        18.0583       52060.00       52186.00         228.17
       821        18.0706       51957.00       52189.00         227.94
       822        18.0829       52249.00       52192.00         228.58
       823        18.0951       51715.00       52194.90         227.41
       824        18.1074       51829.00       52197.80         227.66
       825        18.1196       51804.00       52200.70         227.60
       826        18.1319       52122.00       52203.50         228.30
       827        18.1441       51835.00       52206.30         227.67
       828        18.1564       51816.00       52209.10         227.63
       829        18.1687       52159.00       52211.80         228.38
       830        18.1809       51630.00       52214.50         227.22
       831        18.1932       51666.00       52217.10         227.30
       832        18.2054       52367.00       52219.70         228.84
       833        18.2177       52441.00       52222.30         229.00
       834        18.2299       51602.00       52224.80         227.16
       835        18.2422       52019.00       52227.20         228.08
       836        18.2545       52336.00       52229.70         228.77
       837        18.2667       51967.00       52232.00         227.96
       838        18.2790       52269.00       52234.30         228.62
       839        18.2912       52304.00       52236.60         228.70
       840        18.3035       51838.00       52238.80         227.68
       841        18.3157       51939.00       52241.00         227.90
       842        18.3280       51807.00       52243.10         227.61
       843        18.3403       52244.00       52245.20         228.57
       844        18.3525       52017.00       52247.20         228.07
       845        18.3648       52252.00       52249.20         228.59
       846        18.3770       52146.00       52251.10         228.35
       847        18.3892       51688.00       52253.00         227.35
       848        18.4014       52005.00       52254.80         228.05
       849        18.4137       52129.00       52256.60         228.32
       850        18.4260       52102.00       52258.30         228.26
       851        18.4382       51825.00       52259.90         227.65
       852        18.4505       51979.00       52261.50         227.99
       853        18.4627       52109.00       52263.10         228.27
       854        18.4750       52183.00       52264.50         228.44
       855        18.4872       52238.00       52266.00         228.56
       856        18.4995       52016.00       52267.30         228.07
       857        18.5118       52160.00       52268.60         228.39
       858        18.5240       51860.00       52269.90         227.73
       859        18.5363       52109.00       52271.10         228.27
       860        18.5485       52006.00       52272.20         228.05
       861        18.5608       51994.00       52273.30         228.02
       862        18.5730       52002.00       52274.30         228.04
       863        18.5853       51479.00       52275.30         226.89
       864        18.5976       51938.00       52276.20         227.90
       865        18.6098       52327.00       52277.10         228.75
       866        18.6221       51949.00       52277.90         227.92
       867        18.6343       52471.00       52278.60         229.07
       868        18.6466       52316.00       52279.30         228.73
       869        18.6588       52012.00       52279.90         228.06
       870        18.6711       51994.00       52280.50         228.02
       871        18.6834       51872.00       52281.00         227.75
       872        18.6956       52385.00       52281.50         228.88
       873        18.7079       52159.00       52282.00         228.38
       874        18.7201       52286.00       52282.30         228.66
       875        18.7324       52196.00       52282.70         228.46
       876        18.7447       52127.00       52283.00         228.31
       877        18.7569       52107.00       52283.30         228.27
       878        18.7692       52234.00       52283.50         228.55
       879        18.7814       52274.00       52283.70         228.63
       880        18.7937       52268.00       52283.90         228.62
       881        18.8059       52412.00       52284.10         228.94
       882        18.8181       52629.00       52284.30         229.41
       883        18.8304       52252.00       52284.40         228.59
       884        18.8426       52666.00       52284.60         229.49
       885        18.8549       52451.00       52284.80         229.02
       886        18.8671       52534.00       52285.00         229.20
       887        18.8794       52070.00       52285.30         228.19
       888        18.8916       52251.00       52285.60         228.59
       889        18.9039       52070.00       52286.00         228.19
       890        18.9162       52319.00       52286.50         228.73
       891        18.9284       52054.00       52287.10         228.15
       892        18.9407       52416.00       52287.90         228.95
       893        18.9529       52070.00       52288.90         228.19
       894        18.9652       52586.00       52290.20         229.32
       895        18.9774       52048.00       52291.80         228.14
       896        18.9897       52197.00       52293.90         228.47
       897        19.0020       52254.00       52296.50         228.59
       898        19.0142       52036.00       52300.00         228.11
       899        19.0265       51990.00       52304.60         228.01
       900        19.0387       51793.00       52310.90         227.58
       901        19.0510       52623.00       52319.50         229.40
       902        19.0632       52138.00       52331.10         228.34
       903        19.0755       52045.00       52347.00         228.13
       904        19.0878       52189.00       52368.30         228.45
       905        19.1000       52598.00       52395.80         229.34
       906        19.1123       52144.00       52431.30         228.35
       907        19.1245       52014.00       52475.40         228.07
       908        19.1368       52441.00       52530.60         229.00
       909        19.1490       51969.00       52599.40         227.97
       910        19.1613       52123.00       52689.60         228.30
       911        19.1736       51752.00       52810.40         227.49
       912        19.1858       52208.00       52971.30         228.49
       913        19.1981       52047.00       53183.30         228.14
       914        19.2103       52358.00       53450.30         228.82
       915        19.2226       52206.00       53792.10         228.49
       916        19.2348       51863.00       54231.50         227.73
       917        19.2471       52773.00       54794.00         229.72
       918        19.2594       52279.00       55414.00         228.65
       919        19.2715       52262.00       55898.20         228.61
       920        19.2838       52086.00       56059.50         228.22
       921        19.2960       52172.00       55888.80         228.41
       922        19.3083       51735.00       55515.60         227.45
       923        19.3205       52247.00       55040.40         228.58
       924        19.3328       52251.00       54488.00         228.59
       925        19.3451       52191.00       53909.60         228.45
       926        19.3573       52223.00       53379.10         228.52
       927        19.3696       52479.00       52940.30         229.08
       928        19.3818       52162.00       52622.40         228.39
       929        19.3941       51969.00       52413.60         227.97
       930        19.4063       52377.00       52292.20         228.86
       931        19.4186       52416.00       52226.10         228.95
       932        19.4309       52315.00       52192.10         228.73
       933        19.4431       52275.00       52174.50         228.64
       934        19.4554       52217.00       52164.00         228.51
       935        19.4676       52384.00       52156.20         228.88
       936        19.4799       51961.00       52148.60         227.95
       937        19.4921       52107.00       52140.10         228.27
       938        19.5044       52185.00       52130.50         228.44
       939        19.5167       52642.00       52119.70         229.44
       940        19.5289       52228.00       52108.30         228.53
       941        19.5412       52405.00       52096.30         228.92
       942        19.5534       52076.00       52084.20         228.20
       943        19.5657       52637.00       52072.00         229.43
       944        19.5779       51911.00       52060.00         227.84
       945        19.5902       51996.00       52048.20         228.03
       946        19.6025       52469.00       52036.50         229.06
       947        19.6147       52356.00       52025.20         228.81
       948        19.6270       52014.00       52014.00         228.07
       949        19.6392       52093.00       52003.00         228.24
       950        19.6515       52250.00       51992.10         228.58
       951        19.6637       52306.00       51981.30         228.71
       952        19.6760       52387.00       51970.60         228.88
       953        19.6883       52301.00       51959.90         228.69
       954        19.7005       52134.00       51949.30         228.33
       955        19.7128       51967.00       51938.60         227.96
       956        19.7250       52230.00       51928.10         228.54
       957        19.7372       52452.00       51917.40         229.02
       958        19.7494       52268.00       51906.80         228.62
       959        19.7617       52187.00       51896.00         228.45
       960        19.7740       52306.00       51885.20         228.71
       961        19.7862       52054.00       51874.50         228.15
       962        19.7985       52886.00       51863.60         229.97
       963        19.8107       52202.00       51852.70         228.48
       964        19.8230       52201.00       51841.60         228.48
       965        19.8352       52318.00       51830.60         228.73
       966        19.8475       52297.00       51819.40         228.68
       967        19.8598       52032.00       51808.00         228.10
       968        19.8720       52425.00       51796.70         228.96
       969        19.8843       52452.00       51785.20         229.02
       970        19.8965       51932.00       51773.70         227.89
       971        19.9088       52131.00       51762.00         228.32
       972        19.9210       52063.00       51750.20         228.17
       973        19.9333       52699.00       51738.30         229.56
       974        19.9456       52474.00       51726.20         229.07
       975        19.9578       51999.00       51714.20         228.03
       976        19.9701       52505.00       51701.90         229.14
       977        19.9823       52430.00       51689.60         228.98
       978        19.9946       52195.00       51677.10         228.46
       979        20.0068       52233.00       51664.60         228.54
       980        20.0191       52342.00       51651.80         228.78
       981        20.0314       52249.00       51638.90         228.58
       982        20.0436       52434.00       51626.00         228.99
       983        20.0559       52407.00       51612.90         228.93
       984        20.0681       52739.00       51599.80         229.65
       985        20.0804       53083.00       51586.40         230.40
       986        20.0926       52197.00       51573.00         228.47
       987        20.1049       52852.00       51559.40         229.90
       988        20.1172       53117.00       51545.60         230.47
       989        20.1294       52985.00       51531.80         230.18
       990        20.1417       52965.00       51517.80         230.14
       991        20.1539       53028.00       51503.80         230.28
       992        20.1662       52838.00       51489.50         229.87
       993        20.1784       52755.00       51475.20         229.68
       994        20.1907       52510.00       51460.60         229.15
       995        20.2030       52776.00       51445.90         229.73
       996        20.2152       52231.00       51431.20         228.54
       997        20.2274       52219.00       51416.30         228.51
       998        20.2396       52667.00       51401.30         229.49
       999        20.2519       52331.00       51386.10         228.76
      1000        20.2641       51996.00       51370.80         228.03
      1001        20.2764       52882.00       51355.30         229.96
      1002        20.2887       52230.00       51339.70         228.54
      1003        20.3009       52228.00       51324.00         228.53
      1004        20.3132       52813.00       51308.10         229.81
      1005        20.3254       51847.00       51292.20         227.70
      1006        20.3377       52424.00       51276.00         228.96
      1007        20.3499       52240.00       51259.80         228.56
      1008        20.3622       52403.00       51243.40         228.92
      1009        20.3745       52357.00       51226.80         228.82
      1010        20.3867       52126.00       51210.20         228.31
      1011        20.3990       51982.00       51193.30         228.00
      1012        20.4112       52008.00       51176.40         228.05
      1013        20.4235       51990.00       51159.30         228.01
      1014        20.4357       52176.00       51142.10         228.42
      1015        20.4480       51806.00       51124.70         227.61
      1016        20.4603       52237.00       51107.10         228.55
      1017        20.4725       52397.00       51089.50         228.90
      1018        20.4848       52005.00       51071.70         228.05
      1019        20.4970       51910.00       51053.80         227.84
      1020        20.5093       51279.00       51035.70         226.45
      1021        20.5215       51905.00       51017.60         227.83
      1022        20.5338       51896.00       50999.20         227.81
      1023        20.5461       52204.00       50980.60         228.48
      1024        20.5583       51904.00       50962.10         227.82
      1025        20.5706       52199.00       50943.30         228.47
      1026        20.5828       51887.00       50924.40         227.79
      1027        20.5951       51586.00       50905.30         227.13
      1028        20.6073       51739.00       50886.20         227.46
      1029        20.6196       51664.00       50866.80         227.30
      1030        20.6319       52036.00       50847.30         228.11
      1031        20.6441       51734.00       50826.10         227.45
      1032        20.6564       52025.00       50806.40         228.09
      1033        20.6686       51669.00       50786.60         227.31
      1034        20.6809       51875.00       50766.50         227.76
      1035        20.6931       52229.00       50745.70         228.54
      1036        20.7054       51920.00       50725.30         227.86
      1037        20.7177       51623.00       50704.90         227.21
      1038        20.7299       52070.00       50684.40         228.19
      1039        20.7421       51932.00       50663.70         227.89
      1040        20.7543       51596.00       50642.90         227.15
      1041        20.7666       51639.00       50621.90         227.24
      1042        20.7788       51880.00       50600.90         227.77
      1043        20.7911       51977.00       50579.60         227.99
      1044        20.8034       51527.00       50558.10         227.00
      1045        20.8156       51211.00       50536.70         226.30
      1046        20.8279       51786.00       50515.00         227.57
      1047        20.8401       51367.00       50493.30         226.64
      1048        20.8524       51976.00       50471.20         227.98
      1049        20.8646       51836.00       50449.30         227.68
      1050        20.8769       51788.00       50427.00         227.57
      1051        20.8892       51918.00       50404.50         227.85
      1052        20.9014       51306.00       50382.10         226.51
      1053        20.9137       51425.00       50359.40         226.77
      1054        20.9259       51556.00       50336.80         227.06
      1055        20.9382       51160.00       50313.80         226.19
      1056        20.9504       51529.00       50290.80         227.00
      1057        20.9627       51586.00       50267.50         227.13
      1058        20.9750       51714.00       50553.20         227.41
      1059        20.9872       51948.00       50535.50         227.92
      1060        20.9995       51384.00       50517.70         226.68
      1061        21.0117       51474.00       50500.00         226.88
      1062        21.0240       51549.00       50633.40         227.04
      1063        21.0362       51444.00       50618.50         226.81
      1064        21.0485       51578.00       50603.60         227.11
      1065        21.0608       51593.00       50588.90         227.14
      1066        21.0730       51362.00       50574.50         226.63
      1067        21.0853       51214.00       50560.00         226.30
      1068        21.0975       51195.00       50715.20         226.26
      1069        21.1098       51336.00       50704.30         226.57
      1070        21.1220       51570.00       50693.70         227.09
      1071        21.1343       50948.00       50683.30         225.72
      1072        21.1466       51667.00       50755.90         227.30
      1073        21.1588       51183.00       50747.80         226.24
      1074        21.1711       51412.00       50739.90         226.74
      1075        21.1833       51519.00       50732.60         226.98
      1076        21.1956       51904.00       50725.60         227.82
      1077        21.2078       51191.00       50719.10         226.25
      1078        21.2201       51104.00       50713.00         226.06
      1079        21.2324       51362.00       50707.50         226.63
      1080        21.2446       51630.00       50702.60         227.22
      1081        21.2569       51056.00       50698.10         225.96
      1082        21.2691       51470.00       50694.40         226.87
      1083        21.2814       51293.00       50691.20         226.48
      1084        21.2935       51925.00       50688.70         227.87
      1085        21.3058       51169.00       50686.90         226.21
      1086        21.3181       51679.00       50685.90         227.33
      1087        21.3303       51787.00       50685.60         227.57
      1088        21.3426       51684.00       50686.20         227.34
      1089        21.3548       51526.00       50687.60         226.99
      1090        21.3671       51706.00       50690.00         227.39
      1091        21.3793       52114.00       50693.40         228.29
      1092        21.3916       51746.00       50697.80         227.48
      1093        21.4039       52002.00       50703.30         228.04
      1094        21.4161       52383.00       50710.00         228.87
      1095        21.4284       51998.00       50717.90         228.03
      1096        21.4406       51591.00       50727.00         227.14
      1097        21.4529       51793.00       50737.60         227.58
      1098        21.4651       51698.00       50749.60         227.37
      1099        21.4774       51834.00       50763.20         227.67
      1100        21.4897       51794.00       50778.50         227.58
      1101        21.5019       51917.00       50795.40         227.85
      1102        21.5142       51694.00       50814.20         227.36
      1103        21.5264       52166.00       50834.90         228.40
      1104        21.5387       52078.00       50857.80         228.21
      1105        21.5509       51540.00       50882.80         227.02
      1106        21.5632       51786.00       50910.30         227.57
      1107        21.5755       52239.00       50940.40         228.56
      1108        21.5877       52004.00       50972.90         228.04
      1109        21.6000       51880.00       51008.50         227.77
      1110        21.6122       51562.00       51046.90         227.07
      1111        21.6245       51439.00       51088.90         226.80
      1112        21.6367       51871.00       51134.00         227.75
      1113        21.6490       51615.00       51183.20         227.19
      1114        21.6613       51576.00       51236.50         227.10
      1115        21.6735       51672.00       51293.60         227.32
      1116        21.6858       51641.00       51355.90         227.25
      1117        21.6980       51305.00       51422.60         226.51
      1118        21.7103       51854.00       51495.20         227.71
      1119        21.7225       51698.00       51573.00         227.37
      1120        21.7348       51489.00       51657.70         226.91
      1121        21.7471       51590.00       51749.20         227.13
      1122        21.7593       51512.00       51847.20         226.96
      1123        21.7716       51655.00       51954.00         227.28
      1124        21.7838       51875.00       52068.40         227.76
      1125        21.7961       52051.00       52193.20         228.15
      1126        21.8083       52242.00       52327.10         228.57
      1127        21.8206       51860.00       52473.30         227.73
      1128        21.8329       52008.00       52631.70         228.05
      1129        21.8451       52467.00       52802.10         229.06
      1130        21.8574       52291.00       52988.60         228.67
      1131        21.8696       52490.00       53189.60         229.11
      1132        21.8818       52478.00       53410.10         229.08
      1133        21.8941       53137.00       53650.50         230.51
      1134        21.9063       52835.00       53910.50         229.86
      1135        21.9186       53295.00       54197.10         230.86
      1136        21.9308       53424.00       54508.20         231.14
      1137        21.9431       53555.00       54852.30         231.42
      1138        21.9553       53799.00       55227.30         231.95
      1139        21.9676       54350.00       55643.90         233.13
      1140        21.9799       54509.00       56104.10         233.47
      1141        21.9921       54928.00       56609.70         234.37
      1142        22.0044       55415.00       57176.50         235.40
      1143        22.0166       55723.00       57804.40         236.06
      1144        22.0289       56245.00       58515.50         237.16
      1145        22.0411       57068.00       59314.30         238.89
      1146        22.0534       57610.00       60235.70         240.02
      1147        22.0657       58634.00       61305.50         242.15
      1148        22.0779       60126.00       62556.90         245.21
      1149        22.0902       61454.00       64073.60         247.90
      1150        22.1024       63880.00       65915.70         252.74
      1151        22.1147       66733.00       68228.30         258.33
      1152        22.1269       69989.00       71114.60         264.55
      1153        22.1392       74831.00       74792.20         273.55
      1154        22.1515       79796.00       79427.00         282.48
      1155        22.1637       85548.00       85161.00         292.49
      1156        22.1760       92854.00       92300.30         304.72
      1157        22.1882      101570.00      101010.00         318.70
      1158        22.2005      112828.00      111966.00         335.90
      1159        22.2127      129285.00      126011.00         359.56
      1160        22.2250      150124.00      145161.00         387.46
      1161        22.2373      179077.00      171768.00         423.17
      1162        22.2495      211762.00      208096.00         460.18
      1163        22.2618      256184.00      256925.00         506.15
      1164        22.2740      314716.00      319716.00         561.00
      1165        22.2863      399940.00      400908.00         632.41
      1166        22.2985      512583.00      502454.00         715.95
      1167        22.3108      636644.00      621265.00         797.90
      1168        22.3231      740886.00      731960.00         860.75
      1169        22.3353      797049.00      795638.00         892.78
      1170        22.3476      801728.00      796576.00         895.39
      1171        22.3598      770230.00      755425.00         877.63
      1172        22.3721      713344.00      702166.00         844.60
      1173        22.3843      653630.00      651245.00         808.47
      1174        22.3966      597467.00      600501.00         772.96
      1175        22.4089      553205.00      553052.00         743.78
      1176        22.4211      521092.00      519774.00         721.87
      1177        22.4334      504302.00      507261.00         710.14
      1178        22.4456      497154.00      508391.00         705.09
      1179        22.4579      496410.00      502523.00         704.56
      1180        22.4701      477165.00      475945.00         690.77
      1181        22.4824      435168.00      433423.00         659.67
      1182        22.4947      386002.00      387184.00         621.29
      1183        22.5069      338426.00      342260.00         581.74
      1184        22.5191      292600.00      294962.00         540.92
      1185        22.5313      243255.00      245177.00         493.21
      1186        22.5436      193342.00      196269.00         439.71
      1187        22.5558      149287.00      154053.00         386.38
      1188        22.5681      115732.00      121064.00         340.19
      1189        22.5804       93480.00       98249.00         305.74
      1190        22.5926       80587.00       84038.80         283.88
      1191        22.6049       73845.00       75603.40         271.74
      1192        22.6171       68556.00       70758.50         261.83
      1193        22.6294       65844.00       67811.40         256.60
      1194        22.6416       64003.00       65883.60         252.99
      1195        22.6539       62506.00       64442.70         250.01
      1196        22.6662       61400.00       63244.20         247.79
      1197        22.6784       60419.00       62163.70         245.80
      1198        22.6907       59329.00       61123.80         243.57
      1199        22.7029       58682.00       60121.70         242.24
      1200        22.7152       57689.00       59142.00         240.18
      1201        22.7274       56772.00       58209.60         238.27
      1202        22.7397       56829.00       57319.00         238.39
      1203        22.7520       55703.00       56485.40         236.01
      1204        22.7642       55402.00       55718.70         235.38
      1205        22.7765       55122.00       55006.20         234.78
      1206        22.7887       54019.00       54357.50         232.42
      1207        22.8010       53783.00       53757.70         231.91
      1208        22.8132       53780.00       53212.20         231.90
      1209        22.8255       53496.00       52707.10         231.29
      1210        22.8378       53116.00       52242.30         230.47
      1211        22.8500       52744.00       51816.80         229.66
      1212        22.8623       52733.00       51419.80         229.64
      1213        22.8745       51795.00       51054.30         227.59
      1214        22.8868       51579.00       50711.40         227.11
      1215        22.8990       51707.00       50394.10         227.39
      1216        22.9113       51141.00       50094.70         226.14
      1217        22.9236       50876.00       49814.00         225.56
      1218        22.9358       50618.00       49552.30         224.98
      1219        22.9481       50345.00       49303.70         224.38
      1220        22.9603       50416.00       49070.90         224.54
      1221        22.9726       49743.00       48848.80         223.03
      1222        22.9848       49398.00       48640.00         222.26
      1223        22.9971       49053.00       48440.00         221.48
      1224        23.0094       48783.00       48249.70         220.87
      1225        23.0216       48454.00       48069.80         220.12
      1226        23.0339       48509.00       47896.60         220.25
      1227        23.0461       48512.00       47732.30         220.25
      1228        23.0584       48267.00       47573.60         219.70
      1229        23.0706       47719.00       47422.60         218.45
      1230        23.0829       47604.00       47276.30         218.18
      1231        23.0952       47773.00       47135.50         218.57
      1232        23.1074       47573.00       47001.00         218.11
      1233        23.1197       47421.00       46870.20         217.76
      1234        23.1319       46918.00       46744.90         216.61
      1235        23.1442       47087.00       46622.70         216.99
      1236        23.1564       46911.00       46505.30         216.59
      1237        23.1687       47085.00       46390.60         216.99
      1238        23.1810       46338.00       46279.20         215.26
      1239        23.1932       46685.00       46172.00         216.07
      1240        23.2055       46114.00       46066.80         214.74
      1241        23.2176       46571.00       45965.30         215.80
      1242        23.2299       46116.00       45865.60         214.75
      1243        23.2421       45734.00       45769.10         213.85
      1244        23.2544       45833.00       45674.10         214.09
      1245        23.2667       46129.00       45581.40         214.78
      1246        23.2789       45182.00       45491.40         212.56
      1247        23.2912       45723.00       45402.70         213.83
      1248        23.3034       45158.00       45316.50         212.50
      1249        23.3157       45172.00       45231.30         212.54
      1250        23.3279       45451.00       45148.40         213.19
      1251        23.3402       45118.00       45066.50         212.41
      1252        23.3525       45058.00       44986.00         212.27
      1253        23.3647       44747.00       44907.50         211.54
      1254        23.3770       44645.00       44829.70         211.29
      1255        23.3892       45028.00       44753.80         212.20
      1256        23.4015       44447.00       44678.50         210.82
      1257        23.4137       44642.00       44604.90         211.29
      1258        23.4260       44295.00       44531.80         210.46
      1259        23.4383       44571.00       44459.70         211.12
      1260        23.4505       43768.00       44389.20         209.21
      1261        23.4628       44327.00       44319.00         210.54
      1262        23.4750       43968.00       44250.20         209.68
      1263        23.4873       44096.00       44181.80         209.99
      1264        23.4995       43654.00       44114.70         208.93
      1265        23.5118       44170.00       44047.80         210.17
      1266        23.5241       43652.00       43981.70         208.93
      1267        23.5363       42979.00       43916.80         207.31
      1268        23.5486       43535.00       43852.00         208.65
      1269        23.5608       43953.00       43788.40         209.65
      1270        23.5731       43267.00       43724.90         208.01
      1271        23.5853       43129.00       43662.50         207.68
      1272        23.5976       43430.00       43600.10         208.40
      1273        23.6099       42908.00       43538.30         207.14
      1274        23.6221       43173.00       43477.50         207.78
      1275        23.6344       42844.00       43416.70         206.99
      1276        23.6466       43162.00       43356.80         207.76
      1277        23.6589       42859.00       43296.90         207.02
      1278        23.6711       43217.00       43238.00         207.89
      1279        23.6834       42411.00       43179.00         205.94
      1280        23.6957       42497.00       42817.40         206.15
      1281        23.7079       42476.00       42765.00         206.10
      1282        23.7202       42779.00       42712.40         206.83
      1283        23.7324       42801.00       42660.40         206.88
      1284        23.7447       42768.00       42608.20         206.80
      1285        23.7569       42380.00       42408.20         205.86
      1286        23.7692       42658.00       42359.00         206.54
      1287        23.7815       42277.00       42310.00         205.61
      1288        23.7937       42217.00       42261.40         205.47
      1289        23.8060       42380.00       42212.60         205.86
      1290        23.8182       42332.00       41998.10         205.75
      1291        23.8305       42130.00       41952.40         205.26
      1292        23.8427       41877.00       41907.20         204.64
      1293        23.8550       41862.00       41861.60         204.60
      1294        23.8673       41648.00       41816.00         204.08
      1295        23.8795       41851.00       41689.30         204.57
      1296        23.8918       41667.00       41645.20         204.12
      1297        23.9040       41750.00       41601.40         204.33
      1298        23.9163       41481.00       41557.30         203.67
      1299        23.9285       41531.00       41513.50         203.79
      1300        23.9408       41538.00       41469.30         203.81
      1301        23.9531       41723.00       41425.10         204.26
      1302        23.9653       41320.00       41381.30         203.27
      1303        23.9776       41543.00       41337.10         203.82
      1304        23.9897       41252.00       41293.20         203.11
      1305        24.0020       41437.00       41248.90         203.56
      1306        24.0142       41542.00       41205.00         203.82
      1307        24.0265       41293.00       41160.70         203.21
      1308        24.0388       41213.00       41116.40         203.01
      1309        24.0510       40744.00       41072.50         201.85
      1310        24.0633       40776.00       41028.20         201.93
      1311        24.0755       40756.00       40984.20         201.88
      1312        24.0878       40956.00       40939.90         202.38
      1313        24.1000       41144.00       40895.90         202.84
      1314        24.1123       40797.00       40851.50         201.98
      1315        24.1246       40833.00       40807.10         202.07
      1316        24.1368       40659.00       40763.10         201.64
      1317        24.1491       40582.00       40718.70         201.45
      1318        24.1613       41083.00       40674.70         202.69
      1319        24.1736       40431.00       40630.30         201.07
      1320        24.1858       40067.00       40586.20         200.17
      1321        24.1981       40023.00       40541.80         200.06
      1322        24.2104       40417.00       40497.40         201.04
      1323        24.2226       40450.00       40453.40         201.12
      1324        24.2349       40034.00       40408.90         200.09
      1325        24.2471       40352.00       40364.90         200.88
      1326        24.2594       40354.00       40320.40         200.88
      1327        24.2716       40122.00       40276.40         200.30
      1328        24.2839       39772.00       40231.90         199.43
      1329        24.2962       40050.00       40187.50         200.12
      1330        24.3084       40002.00       40143.40         200.01
      1331        24.3207       39947.00       40099.00         199.87
      1332        24.3329       40250.00       40054.90         200.62
      1333        24.3452       40072.00       40010.50         200.18
      1334        24.3574       39868.00       39966.40         199.67
      1335        24.3697       40016.00       39922.00         200.04
      1336        24.3820       39631.00       39877.50         199.07
      1337        24.3942       39666.00       39833.50         199.16
      1338        24.4065       39618.00       39789.00         199.04
      1339        24.4187       39359.00       39745.00         198.39
      1340        24.4310       39373.00       39700.60         198.43
      1341        24.4432       39422.00       39656.50         198.55
      1342        24.4555       39238.00       39612.10         198.09
      1343        24.4678       39142.00       39567.70         197.84
      1344        24.4800       39472.00       39523.70         198.68
      1345        24.4923       39116.00       39479.30         197.78
      1346        24.5045       39142.00       39435.30         197.84
      1347        24.5168       39098.00       39390.90         197.73
      1348        24.5290       38989.00       39346.90         197.46
      1349        24.5413       38992.00       39302.60         197.46
      1350        24.5536       38998.00       39258.20         197.48
      1351        24.5658       39328.00       39214.30         198.31
      1352        24.5781       38868.00       39170.00         197.15
      1353        24.5903       39008.00       39126.00         197.50
      1354        24.6026       39065.00       39081.70         197.65
      1355        24.6148       38627.00       39037.80         196.54
      1356        24.6271       38529.00       38993.50         196.29
      1357        24.6394       38569.00       38949.30         196.39
      1358        24.6516       38388.00       38905.40         195.93
      1359        24.6639       38438.00       38861.20         196.06
      1360        24.6761       38193.00       38817.30         195.43
      1361        24.6884       38252.00       38773.10         195.58
      1362        24.7006       38324.00       38729.30         195.76
      1363        24.7129       38366.00       38685.10         195.87
      1364        24.7252       38292.00       38641.00         195.68
      1365        24.7374       38180.00       38597.20         195.40
      1366        24.7497       38435.00       38553.10         196.05
      1367        24.7619       38082.00       38509.40         195.15
      1368        24.7742       37973.00       38465.30         194.87
      1369        24.7864       38099.00       38421.60         195.19
      1370        24.7987       38162.00       38377.60         195.35
      1371        24.8110       37856.00       38333.60         194.57
      1372        24.8232       37879.00       38289.90         194.62
      1373        24.8355       37843.00       38246.00         194.53
      1374        24.8477       37847.00       38202.40         194.54
      1375        24.8600       37723.00       38158.50         194.22
      1376        24.8722       37398.00       38114.90         193.39
      1377        24.8844       37813.00       38071.00         194.46
      1378        24.8967       37460.00       38027.20         193.55
      1379        24.9089       37831.00       37983.70         194.50
      1380        24.9212       37368.00       37939.90         193.31
      1381        24.9334       37652.00       37896.40         194.04
      1382        24.9457       37546.00       37852.70         193.77
      1383        24.9580       37664.00       37809.00         194.07
      1384        24.9702       37522.00       37765.60         193.71
      1385        24.9825       37275.00       37721.90         193.07
      1386        24.9947       37447.00       37678.60         193.51
      1387        25.0070       37208.00       37635.00         192.89
      1388        25.0192       36934.00       37591.80         192.18
      1389        25.0315       37021.00       37548.20         192.41
      1390        25.0438       36710.00       37504.70         191.60
      1391        25.0560       37328.00       37461.50         193.21
      1392        25.0683       36568.00       37418.00         191.23
      1393        25.0805       36819.00       37375.00         191.88
      1394        25.0928       36935.00       37331.50         192.18
      1395        25.1050       36650.00       37288.50         191.44
      1396        25.1173       36848.00       37245.20         191.96
      1397        25.1296       36623.00       37201.80         191.37
      1398        25.1418       36542.00       37158.90         191.16
      1399        25.1541       36362.00       37115.60         190.69
      1400        25.1663       36484.00       37072.80         191.01
      1401        25.1786       36638.00       37029.60         191.41
      1402        25.1908       36512.00       36986.80         191.08
      1403        25.2031       36464.00       36943.70         190.96
      1404        25.2154       36456.00       36900.60         190.93
      1405        25.2276       36423.00       36857.90         190.85
      1406        25.2399       36291.00       36814.90         190.50
      1407        25.2521       36426.00       36772.20         190.86
      1408        25.2644       36084.00       36729.30         189.96
      1409        25.2766       36270.00       36686.80         190.45
      1410        25.2889       36069.00       36643.90         189.92
      1411        25.3012       36613.00       36601.10         191.35
      1412        25.3134       36028.00       36558.60         189.81
      1413        25.3257       35925.00       36515.90         189.54
      1414        25.3379       35744.00       36473.50         189.06
      1415        25.3502       36118.00       36430.80         190.05
      1416        25.3624       36137.00       36388.50         190.10
      1417        25.3747       36064.00       36346.00         189.90
      1418        25.3870       35939.00       36303.40         189.58
      1419        25.3992       35782.00       36261.20         189.16
      1420        25.4115       35744.00       36218.80         189.06
      1421        25.4237       35809.00       36176.70         189.23
      1422        25.4360       35537.00       36134.30         188.51
      1423        25.4482       35614.00       36092.30         188.72
      1424        25.4605       35465.00       36050.00         188.32
      1425        25.4728       35513.00       36007.70         188.45
      1426        25.4850       35534.00       35965.90         188.51
      1427        25.4973       35018.00       35923.70         187.13
      1428        25.5095       35317.00       35881.90         187.93
      1429        25.5218       35226.00       35839.80         187.69
      1430        25.5340       35224.00       35798.20         187.68
      1431        25.5463       34868.00       35756.20         186.73
      1432        25.5586       35326.00       35714.20         187.95
      1433        25.5708       35072.00       35672.70         187.27
      1434        25.5831       35042.00       35630.80         187.20
      1435        25.5953       35033.00       35589.40         187.17
      1436        25.6076       35094.00       35547.60         187.33
      1437        25.6198       34743.00       35506.20         186.40
      1438        25.6321       35203.00       35464.60         187.62
      1439        25.6444       34673.00       35422.90         186.21
      1440        25.6566       34848.00       35381.70         186.68
      1441        25.6689       34496.00       35340.20         185.73
      1442        25.6811       35318.00       35299.10         187.93
      1443        25.6934       34718.00       35257.60         186.33
      1444        25.7056       34550.00       35216.60         185.88
      1445        25.7179       35017.00       35175.30         187.13
      1446        25.7302       34944.00       35134.00         186.93
      1447        25.7424       34343.00       35093.10         185.32
      1448        25.7547       34517.00       35052.00         185.79
      1449        25.7669       34790.00       35011.20         186.52
      1450        25.7792       34440.00       34970.10         185.58
      1451        25.7914       34730.00       34929.40         186.36
      1452        25.8037       34668.00       34888.50         186.19
      1453        25.8160       34028.00       34847.60         184.47
      1454        25.8282       34334.00       34807.00         185.29
      1455        25.8405       34259.00       34766.20         185.09
      1456        25.8527       34197.00       34725.80         184.92
      1457        25.8650       34642.00       34685.10         186.12
      1458        25.8772       34498.00       34644.80         185.74
      1459        25.8895       34290.00       34604.20         185.18
      1460        25.9018       34083.00       34563.70         184.62
      1461        25.9140       34042.00       34523.50         184.51
      1462        25.9263       33814.00       34483.10         183.89
      1463        25.9385       33998.00       34443.10         184.38
      1464        25.9508       33859.00       34402.80         184.01
      1465        25.9630       33976.00       34362.80         184.33
      1466        25.9753       33982.00       34322.60         184.34
      1467        25.9876       33869.00       34282.50         184.04
      1468        25.9998       34034.00       34242.70         184.48
      1469        26.0121       34150.00       34202.70         184.80
      1470        26.0242       33914.00       34163.00         184.16
      1471        26.0365       33887.00       34123.10         184.08
      1472        26.0487       33607.00       34083.60         183.32
      1473        26.0610       33873.00       34043.80         184.05
      1474        26.0733       33754.00       34004.00         183.72
      1475        26.0855       33399.00       33964.70         182.75
      1476        26.0978       33784.00       33925.10         183.80
      1477        26.1100       33755.00       33904.80         183.73
      1478        26.1223       33641.00       33865.70         183.41
      1479        26.1345       33520.00       33826.90         183.09
      1480        26.1468       33552.00       33787.90         183.17
      1481        26.1591       33504.00       33748.90         183.04
      1482        26.1713       33476.00       33710.30         182.96
      1483        26.1836       33217.00       33681.00         182.26
      1484        26.1958       33320.00       33642.70         182.54
      1485        26.2081       33146.00       33604.20         182.06
      1486        26.2203       32883.00       33566.10         181.34
      1487        26.2326       32784.00       33527.80         181.06
      1488        26.2449       32837.00       33489.50         181.21
      1489        26.2571       33476.00       33451.70         182.96
      1490        26.2694       32823.00       33413.60         181.17
      1491        26.2816       32670.00       33375.90         180.75
      1492        26.2939       33080.00       33337.90         181.88
      1493        26.3061       32906.00       33300.40         181.40
      1494        26.3184       32952.00       33262.70         181.53
      1495        26.3307       32836.00       33225.00         181.21
      1496        26.3429       32980.00       33187.70         181.60
      1497        26.3552       32808.00       33150.20         181.13
      1498        26.3674       32973.00       33113.10         181.59
      1499        26.3797       32597.00       33075.80         180.55
      1500        26.3919       32430.00       33038.90         180.08
      1501        26.4042       32372.00       33001.80         179.92
      1502        26.4165       32479.00       32964.80         180.22
      1503        26.4287       32212.00       32928.10         179.48
      1504        26.4410       32694.00       32891.30         180.82
      1505        26.4532       32701.00       32854.90         180.83
      1506        26.4655       32508.00       32818.30         180.30
      1507        26.4777       32232.00       32782.10         179.53
      1508        26.4900       32490.00       32745.70         180.25
      1509        26.5023       32548.00       32709.40         180.41
      1510        26.5145       32724.00       32673.50         180.90
      1511        26.5268       32363.00       32637.40         179.90
      1512        26.5390       32370.00       32601.80         179.92
      1513        26.5513       32313.00       32565.90         179.76
      1514        26.5635       32772.00       32530.50         181.03
      1515        26.5758       32434.00       32495.00         180.09
      1516        26.5881       32393.00       32459.50         179.98
      1517        26.6003       32454.00       32424.50         180.15
      1518        26.6126       32447.00       32389.30         180.13
      1519        26.6248       32358.00       32354.60         179.88
      1520        26.6371       32248.00       32319.70         179.58
      1521        26.6493       32103.00       32285.30         179.17
      1522        26.6616       32046.00       32250.70         179.01
      1523        26.6739       32062.00       32216.30         179.06
      1524        26.6861       32249.00       32182.30         179.58
      1525        26.6984       31881.00       32148.30         178.55
      1526        26.7106       32064.00       32114.70         179.06
      1527        26.7229       32231.00       32081.00         179.53
      1528        26.7351       31864.00       32047.80         178.51
      1529        26.7474       31945.00       32014.50         178.73
      1530        26.7597       31903.00       31981.40         178.61
      1531        26.7719       32080.00       31948.80         179.11
      1532        26.7842       31792.00       31916.20         178.30
      1533        26.7964       32111.00       31884.10         179.20
      1534        26.8087       31897.00       31852.00         178.60
      1535        26.8209       31841.00       31820.40         178.44
      1536        26.8332       32115.00       31788.80         179.21
      1537        26.8455       31864.00       31757.60         178.51
      1538        26.8577       31941.00       31726.90         178.72
      1539        26.8700       31297.00       31696.30         176.91
      1540        26.8822       31615.00       31666.40         177.81
      1541        26.8945       31639.00       31636.50         177.87
      1542        26.9067       31784.00       31607.30         178.28
      1543        26.9190       31315.00       31578.40         176.96
      1544        26.9313       31345.00       31549.90         177.04
      1545        26.9435       31645.00       31522.10         177.89
      1546        26.9558       31769.00       31494.70         178.24
      1547        26.9680       31438.00       31468.10         177.31
      1548        26.9803       31391.00       31441.90         177.18
      1549        26.9925       31234.00       31416.60         176.73
      1550        27.0048       31434.00       31391.80         177.30
      1551        27.0171       31596.00       31368.00         177.75
      1552        27.0293       31652.00       31345.20         177.91
      1553        27.0416       31348.00       31323.20         177.05
      1554        27.0538       31121.00       31302.50         176.41
      1555        27.0661       31126.00       31282.80         176.43
      1556        27.0783       31199.00       31264.70         176.63
      1557        27.0906       31378.00       31247.80         177.14
      1558        27.1029       31233.00       31232.70         176.73
      1559        27.1151       31061.00       31219.60         176.24
      1560        27.1274       31010.00       31208.50         176.10
      1561        27.1396       31075.00       31199.90         176.28
      1562        27.1519       31101.00       31194.00         176.35
      1563        27.1641       31024.00       31191.30         176.14
      1564        27.1764       31220.00       31192.30         176.69
      1565        27.1887       31206.00       31197.70         176.65
      1566        27.2009       30903.00       31208.40         175.79
      1567        27.2132       31245.00       31225.70         176.76
      1568        27.2254       31107.00       31251.20         176.37
      1569        27.2377       31165.00       31287.60         176.54
      1570        27.2499       31152.00       31337.60         176.50
      1571        27.2622       31336.00       31406.40         177.02
      1572        27.2745       31384.00       31499.20         177.15
      1573        27.2867       31122.00       31621.60         176.41
      1574        27.2990       31500.00       31783.00         177.48
      1575        27.3112       32045.00       31989.20         179.01
      1576        27.3235       32110.00       32252.70         179.19
      1577        27.3357       32484.00       32582.00         180.23
      1578        27.3480       33132.00       33005.00         182.02
      1579        27.3603       33690.00       33566.90         183.55
      1580        27.3725       34310.00       34351.10         185.23
      1581        27.3848       35634.00       35520.50         188.77
      1582        27.3970       36752.00       37256.00         191.71
      1583        27.4093       38830.00       39808.50         197.05
      1584        27.4215       42062.00       43332.00         205.09
      1585        27.4338       46789.00       48043.40         216.31
      1586        27.4461       52977.00       54010.50         230.17
      1587        27.4583       60657.00       61029.00         246.29
      1588        27.4706       68151.00       68397.30         261.06
      1589        27.4828       73682.00       74134.00         271.44
      1590        27.4951       75000.00       76265.50         273.86
      1591        27.5073       73331.00       74458.40         270.80
      1592        27.5196       70486.00       70335.30         265.49
      1593        27.5319       66322.00       65859.60         257.53
      1594        27.5441       62479.00       62033.50         249.96
      1595        27.5564       58559.00       58466.40         241.99
      1596        27.5686       55005.00       54412.30         234.53
      1597        27.5809       50287.00       49653.20         224.25
      1598        27.5931       45621.00       44786.70         213.59
      1599        27.6054       40300.00       40366.60         200.75
      1600        27.6177       36982.00       36855.10         192.31
      1601        27.6299       33912.00       34385.90         184.15
      1602        27.6422       32797.00       32781.70         181.10
      1603        27.6544       31884.00       31821.20         178.56
      1604        27.6667       31451.00       31248.30         177.34
      1605        27.6788       31158.00       30902.20         176.52
      1606        27.6911       30563.00       30673.30         174.82
      1607        27.7034       30885.00       30508.10         175.74
      1608        27.7156       30247.00       30377.30         173.92
      1609        27.7279       30134.00       30263.10         173.59
      1610        27.7401       30112.00       30159.40         173.53
      1611        27.7524       29895.00       30060.80         172.90
      1612        27.7646       30225.00       29967.30         173.85
      1613        27.7769       29866.00       29877.00         172.82
      1614        27.7892       29620.00       29790.90         172.10
      1615        27.8014       29951.00       29709.80         173.06
      1616        27.8137       30015.00       29632.30         173.25
      1617        27.8259       29740.00       29559.70         172.45
      1618        27.8382       29766.00       29490.70         172.53
      1619        27.8504       29964.00       29426.00         173.10
      1620        27.8627       29675.00       29364.30         172.26
      1621        27.8750       29532.00       29305.70         171.85
      1622        27.8872       29943.00       29250.40         173.04
      1623        27.8995       29638.00       29197.10         172.16
      1624        27.9117       29626.00       29146.40         172.12
      1625        27.9240       29548.00       29097.30         171.90
      1626        27.9362       29139.00       29050.30         170.70
      1627        27.9485       29121.00       29004.50         170.65
      1628        27.9608       29084.00       28960.10         170.54
      1629        27.9730       29108.00       28917.40         170.61
      1630        27.9853       29365.00       28875.40         171.36
      1631        27.9975       29031.00       28834.80         170.38
      1632        28.0098       28968.00       28794.80         170.20
      1633        28.0221       29081.00       28755.60         170.53
      1634        28.0343       29037.00       28717.60         170.40
      1635        28.0466       29142.00       28679.90         170.71
      1636        28.0588       28962.00       28643.20         170.18
      1637        28.0711       28684.00       28606.90         169.36
      1638        28.0833       28902.00       28571.30         170.01
      1639        28.0956       28873.00       28536.10         169.92
      1640        28.1079       28785.00       28501.30         169.66
      1641        28.1201       28761.00       28467.20         169.59
      1642        28.1324       28674.00       28433.30         169.33
      1643        28.1446       28451.00       28400.00         168.67
      1644        28.1569       28989.00       28366.90         170.26
      1645        28.1691       28626.00       28334.30         169.19
      1646        28.1814       28627.00       28301.80         169.20
      1647        28.1937       28623.00       28269.70         169.18
      1648        28.2059       28836.00       28238.10         169.81
      1649        28.2182       28680.00       28206.40         169.35
      1650        28.2304       28492.00       28175.40         168.80
      1651        28.2427       28527.00       28144.30         168.90
      1652        28.2549       28608.00       28113.70         169.14
      1653        28.2672       28394.00       28083.00         168.51
      1654        28.2795       28495.00       28052.60         168.80
      1655        28.2917       28177.00       28022.70         167.86
      1656        28.3040       28396.00       27992.70         168.51
      1657        28.3162       28398.00       27963.10         168.52
      1658        28.3285       28407.00       27933.50         168.54
      1659        28.3407       28453.00       27904.30         168.68
      1660        28.3530       28233.00       27875.00         168.03
      1661        28.3653       28213.00       27951.10         167.97
      1662        28.3775       28416.00       27924.20         168.57
      1663        28.3898       28202.00       27897.40         167.93
      1664        28.4020       28528.00       27870.90         168.90
      1665        28.4143       28672.00       27844.40         169.33
      1666        28.4265       28276.00       27818.40         168.15
      1667        28.4388       28628.00       27844.10         169.20
      1668        28.4511       28334.00       27819.10         168.33
      1669        28.4633       28346.00       27794.60         168.36
      1670        28.4756       28547.00       27770.10         168.96
      1671        28.4878       28558.00       27746.00         168.99
      1672        28.5001       28116.00       27721.90         167.68
      1673        28.5123       28407.00       27698.20         168.54
      1674        28.5246       28392.00       27674.60         168.50
      1675        28.5369       28044.00       27651.10         167.46
      1676        28.5491       28171.00       27628.10         167.84
      1677        28.5614       27923.00       27605.10         167.10
      1678        28.5736       28021.00       27582.60         167.40
      1679        28.5859       27917.00       27560.10         167.08
      1680        28.5981       27650.00       27538.00         166.28
      1681        28.6104       28038.00       27516.00         167.45
      1682        28.6227       27832.00       27494.20         166.83
      1683        28.6349       27561.00       27472.80         166.01
      1684        28.6472       27769.00       27451.50         166.64
      1685        28.6594       27682.00       27430.70         166.38
      1686        28.6717       27787.00       27409.90         166.69
      1687        28.6839       27640.00       27389.60         166.25
      1688        28.6962       27659.00       27369.40         166.31
      1689        28.7085       27730.00       27349.50         166.52
      1690        28.7207       27755.00       27330.10         166.60
      1691        28.7330       27480.00       27310.80         165.77
      1692        28.7452       27602.00       27292.00         166.14
      1693        28.7575       27718.00       27273.30         166.49
      1694        28.7697       27343.00       27255.10         165.36
      1695        28.7820       27772.00       27237.10         166.65
      1696        28.7943       27497.00       27219.50         165.82
      1697        28.8065       27380.00       27202.40         165.47
      1698        28.8188       27373.00       27185.60         165.45
      1699        28.8310       27728.00       27169.30         166.52
      1700        28.8433       27438.00       27153.20         165.64
      1701        28.8555       27273.00       27137.80         165.15
      1702        28.8678       27068.00       27103.80         164.52
      1703        28.8801       27405.00       27089.50         165.54
      1704        28.8923       27424.00       27075.80         165.60
      1705        28.9046       27122.00       27062.40         164.69
      1706        28.9168       27254.00       27049.80         165.09
      1707        28.9291       27223.00       27037.60         164.99
      1708        28.9413       27215.00       27016.80         164.97
      1709        28.9536       27320.00       27006.00         165.29
      1710        28.9659       27183.00       26995.80         164.87
      1711        28.9781       27608.00       26986.40         166.16
      1712        28.9904       27351.00       26977.70         165.38
      1713        29.0026       27177.00       26969.80         164.85
      1714        29.0149       26821.00       26962.70         163.77
      1715        29.0271       27384.00       26956.50         165.48
      1716        29.0394       27345.00       26951.10         165.36
      1717        29.0517       27129.00       26946.80         164.71
      1718        29.0639       27203.00       26943.60         164.93
      1719        29.0762       27051.00       26941.40         164.47
      1720        29.0884       27200.00       26940.50         164.92
      1721        29.1007       27337.00       26940.80         165.34
      1722        29.1129       27226.00       26942.50         165.00
      1723        29.1252       27261.00       26945.70         165.11
      1724        29.1375       27208.00       26950.40         164.95
      1725        29.1497       27254.00       26956.90         165.09
      1726        29.1620       27233.00       26965.20         165.02
      1727        29.1742       26928.00       26975.40         164.10
      1728        29.1865       27326.00       26987.80         165.31
      1729        29.1987       27579.00       27002.50         166.07
      1730        29.2110       27253.00       27019.80         165.09
      1731        29.2233       27198.00       27039.90         164.92
      1732        29.2355       27509.00       27062.70         165.86
      1733        29.2478       27170.00       27089.00         164.83
      1734        29.2600       27309.00       27118.70         165.25
      1735        29.2723       26976.00       27152.50         164.24
      1736        29.2845       27230.00       27190.40         165.01
      1737        29.2968       27699.00       27233.30         166.43
      1738        29.3091       27419.00       27281.50         165.59
      1739        29.3213       27318.00       27335.10         165.28
      1740        29.3336       27305.00       27395.70         165.24
      1741        29.3458       27628.00       27462.90         166.22
      1742        29.3581       27644.00       27538.70         166.26
      1743        29.3703       27431.00       27623.00         165.62
      1744        29.3826       27524.00       27718.20         165.90
      1745        29.3949       27777.00       27825.00         166.66
      1746        29.4071       28071.00       27944.10         167.54
      1747        29.4194       27601.00       28079.30         166.13
      1748        29.4316       28295.00       28230.70         168.21
      1749        29.4439       28147.00       28404.00         167.77
      1750        29.4561       28086.00       28600.00         167.59
      1751        29.4684       28883.00       28827.40         169.95
      1752        29.4807       28621.00       29091.50         169.18
      1753        29.4929       28534.00       29399.20         168.92
      1754        29.5052       29017.00       29768.70         170.34
      1755        29.5174       29341.00       30210.80         171.29
      1756        29.5297       29629.00       30755.10         172.13
      1757        29.5419       30281.00       31419.60         174.01
      1758        29.5542       31194.00       32247.80         176.62
      1759        29.5665       32194.00       33271.00         179.43
      1760        29.5787       33377.00       34518.30         182.69
      1761        29.5910       34568.00       36060.30         185.93
      1762        29.6032       36890.00       37948.00         192.07
      1763        29.6155       39187.00       40366.00         197.96
      1764        29.6277       42735.00       43584.00         206.72
      1765        29.6400       47969.00       48242.70         219.02
      1766        29.6523       54313.00       55266.60         233.05
      1767        29.6645       63936.00       65814.70         252.86
      1768        29.6768       77334.00       81439.80         278.09
      1769        29.6890       97897.00      103088.00         312.89
      1770        29.7013      127182.00      131944.00         356.63
      1771        29.7135      164874.00      167581.00         406.05
      1772        29.7258      208640.00      208841.00         456.77
      1773        29.7381      247971.00      249719.00         497.97
      1774        29.7503      272251.00      279315.00         521.78
      1775        29.7626      276988.00      288004.00         526.30
      1776        29.7748      267823.00      275716.00         517.52
      1777        29.7871      247304.00      251879.00         497.30
      1778        29.7993      226252.00      227314.00         475.66
      1779        29.8116      207747.00      207275.00         455.79
      1780        29.8239      190864.00      190757.00         436.88
      1781        29.8361      172687.00      172581.00         415.56
      1782        29.8484      149886.00      149445.00         387.15
      1783        29.8606      124091.00      123489.00         352.27
      1784        29.8729       98405.00       97950.20         313.70
      1785        29.8851       75906.00       76288.70         275.51
      1786        29.8974       59096.00       59694.90         243.10
      1787        29.9097       47358.00       48360.40         217.62
      1788        29.9219       40859.00       41283.40         202.14
      1789        29.9342       37263.00       37007.50         193.04
      1790        29.9464       34448.00       34486.60         185.60
      1791        29.9587       33019.00       32918.10         181.71
      1792        29.9709       32106.00       31888.50         179.18
      1793        29.9832       31348.00       31139.10         177.05
      1794        29.9955       30614.00       30551.40         174.97
      1795        30.0077       29962.00       30060.70         173.10
      1796        30.0200       29514.00       29623.50         171.80
      1797        30.0322       29343.00       29228.80         171.30
      1798        30.0445       28962.00       28861.80         170.18
      1799        30.0567       28968.00       28524.50         170.20
      1800        30.0690       28356.00       28210.40         168.39
      1801        30.0813       28435.00       27921.20         168.63
      1802        30.0935       27802.00       27658.40         166.74
      1803        30.1058       28003.00       27416.10         167.34
      1804        30.1180       27911.00       27196.90         167.07
      1805        30.1303       27655.00       26995.30         166.30
      1806        30.1425       27465.00       26812.70         165.73
      1807        30.1548       27375.00       26644.30         165.45
      1808        30.1671       27247.00       26489.80         165.07
      1809        30.1793       27181.00       26348.80         164.87
      1810        30.1916       27309.00       26217.80         165.25
      1811        30.2038       26967.00       26097.30         164.22
      1812        30.2161       27261.00       25984.40         165.11
      1813        30.2283       26881.00       25880.20         163.95
      1814        30.2406       26524.00       25781.90         162.86
      1815        30.2529       26649.00       25689.80         163.24
      1816        30.2651       26582.00       25604.00         163.04
      1817        30.2774       26360.00       25522.70         162.36
      1818        30.2896       26322.00       25446.40         162.24
      1819        30.3019       26254.00       25373.60         162.03
      1820        30.3141       26124.00       25305.20         161.63
      1821        30.3264       25842.00       25239.50         160.75
      1822        30.3387       26172.00       25177.10         161.78
      1823        30.3509       25609.00       25117.90         160.03
      1824        30.3632       25537.00       25060.90         159.80
      1825        30.3754       25939.00       25006.80         161.06
      1826        30.3877       25714.00       24954.50         160.36
      1827        30.3999       25735.00       24904.60         160.42
      1828        30.4122       25396.00       24856.20         159.36
      1829        30.4245       25640.00       24809.50         160.12
      1830        30.4367       25386.00       24764.90         159.33
      1831        30.4490       25287.00       24721.40         159.02
      1832        30.4612       25053.00       24679.60         158.28
      1833        30.4735       25137.00       24638.80         158.55
      1834        30.4857       25156.00       24599.50         158.61
      1835        30.4980       25167.00       24561.10         158.64
      1836        30.5103       25111.00       24523.70         158.46
      1837        30.5225       25326.00       24487.70         159.14
      1838        30.5348       25005.00       24452.20         158.13
      1839        30.5470       24800.00       24418.00         157.48
      1840        30.5593       25115.00       24384.20         158.48
      1841        30.5715       25054.00       24351.50         158.29
      1842        30.5838       24938.00       24319.30         157.92
      1843        30.5961       24827.00       24287.80         157.57
      1844        30.6083       24703.00       24257.10         157.17
      1845        30.6206       24630.00       24226.90         156.94
      1846        30.6328       24611.00       24197.40         156.88
      1847        30.6451       25006.00       24168.30         158.13
      1848        30.6573       24751.00       24139.90         157.32
      1849        30.6696       24556.00       24111.80         156.70
      1850        30.6819       24342.00       24084.10         156.02
      1851        30.6941       24470.00       24057.20         156.43
      1852        30.7064       24301.00       24030.40         155.89
      1853        30.7186       24389.00       24004.20         156.17
      1854        30.7309       24256.00       23978.20         155.74
      1855        30.7431       24273.00       23952.80         155.80
      1856        30.7554       24175.00       23927.50         155.48
      1857        30.7677       24145.00       23902.60         155.39
      1858        30.7799       24119.00       23878.20         155.30
      1859        30.7922       24113.00       23853.90         155.28
      1860        30.8044       24517.00       23830.00         156.58
      1861        30.8167       24183.00       23806.30         155.51
      1862        30.8289       24304.00       23783.00         155.90
      1863        30.8412       23787.00       23759.80         154.23
      1864        30.8535       23994.00       23736.80         154.90
      1865        30.8657       23935.00       23714.20         154.71
      1866        30.8780       23988.00       23691.70         154.88
      1867        30.8902       23855.00       23669.60         154.45
      1868        30.9025       24197.00       23647.60         155.55
      1869        30.9147       23986.00       23625.90         154.87
      1870        30.9270       23793.00       23604.20         154.25
      1871        30.9393       24102.00       23582.70         155.25
      1872        30.9515       23859.00       23561.50         154.46
      1873        30.9638       23625.00       23540.40         153.70
      1874        30.9760       23547.00       23519.60         153.45
      1875        30.9883       23669.00       23498.80         153.85
      1876        31.0006       23456.00       23478.20         153.15
      1877        31.0128       23529.00       23457.80         153.39
      1878        31.0251       23614.00       23437.50         153.67
      1879        31.0373       23683.00       23417.50         153.89
      1880        31.0496       23600.00       23397.40         153.62
      1881        31.0618       23452.00       23377.70         153.14
      1882        31.0741       23774.00       23357.90         154.19
      1883        31.0864       23658.00       23338.20         153.81
      1884        31.0986       23534.00       23318.90         153.41
      1885        31.1109       23437.00       23299.50         153.09
      1886        31.1231       23182.00       23280.30         152.26
      1887        31.1354       23358.00       23261.20         152.83
      1888        31.1476       23588.00       23242.30         153.58
      1889        31.1599       23242.00       23121.00         152.45
      1890        31.1722       23404.00       23103.90         152.98
      1891        31.1844       23209.00       23087.10         152.35
      1892        31.1967       23232.00       23070.10         152.42
      1893        31.2089       23218.00       23053.40         152.38
      1894        31.2212       23235.00       23036.60         152.43
      1895        31.2334       23154.00       22969.40         152.16
      1896        31.2457       23116.00       22953.60         152.04
      1897        31.2580       23148.00       22937.80         152.15
      1898        31.2702       22883.00       22922.30         151.27
      1899        31.2825       22885.00       22906.70         151.28
      1900        31.2947       22921.00       22891.30         151.40
      1901        31.3070       22972.00       22875.80         151.57
      1902        31.3192       22992.00       22860.50         151.63
      1903        31.3315       23085.00       22845.20         151.94
      1904        31.3438       23000.00       22830.00         151.66
      1905        31.3560       22776.00       22815.10         150.92
      1906        31.3683       22785.00       22800.20         150.95
      1907        31.3805       23013.00       22785.70         151.70
      1908        31.3928       23027.00       22771.30         151.75
      1909        31.4050       22882.00       22757.30         151.27
      1910        31.4173       22837.00       22743.60         151.12
      1911        31.4296       23113.00       22730.40         152.03
      1912        31.4418       22627.00       22717.90         150.42
      1913        31.4541       22929.00       22705.90         151.42
      1914        31.4663       22959.00       22695.10         151.52
      1915        31.4786       22761.00       22686.00         150.87
      1916        31.4908       22911.00       22679.90         151.36
      1917        31.5031       23036.00       22678.80         151.78
      1918        31.5154       23109.00       22685.60         152.02
      1919        31.5276       23136.00       22703.10         152.10
      1920        31.5399       23097.00       22734.30         151.98
      1921        31.5521       23463.00       22780.60         153.18
      1922        31.5644       23883.00       22842.20         154.54
      1923        31.5766       24008.00       22913.70         154.95
      1924        31.5890       24197.00       22984.20         155.55
      1925        31.6012       24055.00       23031.70         155.10
      1926        31.6135       24718.00       23036.10         157.22
      1927        31.6258       24734.00       22996.50         157.27
      1928        31.6380       24985.00       22932.20         158.07
      1929        31.6503       24601.00       22864.20         156.85
      1930        31.6625       24986.00       22807.10         158.07
      1931        31.6748       25093.00       22760.50         158.41
      1932        31.6871       25098.00       22714.80         158.42
      1933        31.6993       25146.00       22660.10         158.57
      1934        31.7116       25106.00       22594.70         158.45
      1935        31.7238       24692.00       22526.30         157.14
      1936        31.7361       24648.00       22461.20         157.00
      1937        31.7483       24133.00       22405.60         155.35
      1938        31.7606       23734.00       22360.40         154.06
      1939        31.7729       23577.00       22325.20         153.55
      1940        31.7851       23544.00       22297.80         153.44
      1941        31.7974       23007.00       22275.10         151.68
      1942        31.8096       22902.00       22255.60         151.33
      1943        31.8219       22759.00       22237.70         150.86
      1944        31.8341       22601.00       22220.90         150.34
      1945        31.8464       22520.00       22204.50         150.07
      1946        31.8587       22066.00       22188.50         148.55
      1947        31.8709       22512.00       22172.90         150.04
      1948        31.8832       22511.00       22157.60         150.04
      1949        31.8954       22069.00       22142.70         148.56
      1950        31.9077       22371.00       22128.10         149.57
      1951        31.9199       22414.00       22113.90         149.71
      1952        31.9322       22440.00       22099.80         149.80
      1953        31.9445       22430.00       22085.90         149.77
      1954        31.9567       22144.00       22071.60         148.81
      1955        31.9690       22322.00       22056.60         149.40
      1956        31.9812       22243.00       22041.10         149.14
      1957        31.9935       21996.00       22024.90         148.31
      1958        32.0057       22143.00       22008.90         148.80
      1959        32.0180       22143.00       21992.90         148.80
      1960        32.0303       21966.00       21977.20         148.21
      1961        32.0425       21905.00       21961.70         148.00
      1962        32.0548       22119.00       21946.00         148.73
      1963        32.0670       21922.00       21930.20         148.06
      1964        32.0793       21848.00       21914.30         147.81
      1965        32.0915       21995.00       21898.50         148.31
      1966        32.1038       21964.00       21882.80         148.20
      1967        32.1161       21811.00       21867.30         147.68
      1968        32.1283       21878.00       21852.10         147.91
      1969        32.1406       21610.00       21837.00         147.00
      1970        32.1528       21328.00       21822.10         146.04
      1971        32.1651       21565.00       21807.20         146.85
      1972        32.1773       21847.00       21807.10         147.81
      1973        32.1896       21621.00       21792.50         147.04
      1974        32.2019       21736.00       21778.00         147.43
      1975        32.2141       21589.00       21763.50         146.93
      1976        32.2264       21545.00       21749.00         146.78
      1977        32.2386       21721.00       21734.70         147.38
      1978        32.2509       21413.00       21720.20         146.33
      1979        32.2631       21552.00       21713.10         146.81
      1980        32.2754       21489.00       21698.90         146.59
      1981        32.2877       21336.00       21684.60         146.07
      1982        32.2999       21561.00       21670.50         146.84
      1983        32.3122       21380.00       21656.30         146.22
      1984        32.3244       21243.00       21642.20         145.75
      1985        32.3367       21463.00       21628.00         146.50
      1986        32.3489       21098.00       21614.00         145.25
      1987        32.3612       21425.00       21599.90         146.37
      1988        32.3735       21192.00       21585.90         145.57
      1989        32.3857       21069.00       21571.90         145.15
      1990        32.3980       21312.00       21557.90         145.99
      1991        32.4102       21147.00       21544.00         145.42
      1992        32.4225       21264.00       21530.10         145.82
      1993        32.4347       21272.00       21516.30         145.85
      1994        32.4470       21331.00       21502.40         146.05
      1995        32.4593       21109.00       21488.50         145.29
      1996        32.4715       21238.00       21474.80         145.73
      1997        32.4838       21054.00       21461.00         145.10
      1998        32.4960       21379.00       21447.30         146.22
      1999        32.5083       21118.00       21433.60         145.32
      2000        32.5205       21216.00       21419.90         145.66
      2001        32.5328       21116.00       21406.30         145.31
      2002        32.5451       21223.00       21392.60         145.68
      2003        32.5573       21400.00       21379.20         146.29
      2004        32.5696       21244.00       21365.60         145.75
      2005        32.5818       21078.00       21352.20         145.18
      2006        32.5941       20929.00       21338.70         144.67
      2007        32.6063       21130.00       21325.40         145.36
      2008        32.6186       21145.00       21312.00         145.41
      2009        32.6309       20815.00       21298.60         144.27
      2010        32.6431       21199.00       21285.40         145.60
      2011        32.6554       21013.00       21272.20         144.96
      2012        32.6676       20748.00       21259.10         144.04
      2013        32.6799       20883.00       21245.90         144.51
      2014        32.6921       21022.00       21233.00         144.99
      2015        32.7044       20578.00       21219.90         143.45
      2016        32.7167       20833.00       21206.90         144.34
      2017        32.7289       20550.00       21194.10         143.35
      2018        32.7412       20511.00       21181.30         143.22
      2019        32.7534       20994.00       21168.60         144.89
      2020        32.7657       20804.00       21155.90         144.24
      2021        32.7779       20771.00       21143.40         144.12
      2022        32.7902       20568.00       21130.80         143.41
      2023        32.8025       20660.00       21118.30         143.74
      2024        32.8147       20852.00       21106.10         144.40
      2025        32.8270       20689.00       21093.80         143.84
      2026        32.8392       20855.00       21081.70         144.41
      2027        32.8515       20507.00       21069.60         143.20
      2028        32.8637       20711.00       21057.70         143.91
      2029        32.8760       20644.00       21045.90         143.68
      2030        32.8883       20544.00       21034.10         143.33
      2031        32.9005       20855.00       21022.60         144.41
      2032        32.9128       20521.00       21011.10         143.25
      2033        32.9250       20582.00       20999.90         143.46
      2034        32.9373       20744.00       20988.80         144.03
      2035        32.9495       20518.00       20977.90         143.24
      2036        32.9618       20504.00       20967.10         143.19
      2037        32.9741       20527.00       20956.50         143.27
      2038        32.9863       20586.00       20946.20         143.48
      2039        32.9986       20510.00       20936.00         143.21
      2040        33.0108       20434.00       20926.10         142.95
      2041        33.0231       20651.00       20916.50         143.71
      2042        33.0353       20355.00       20907.00         142.67
      2043        33.0476       20516.00       20897.90         143.23
      2044        33.0599       20774.00       20889.10         144.13
      2045        33.0721       20456.00       20880.80         143.02
      2046        33.0844       20485.00       20872.80         143.13
      2047        33.0966       20760.00       20865.30         144.08
      2048        33.1089       20659.00       20858.10         143.73
      2049        33.1211       20426.00       20851.50         142.92
      2050        33.1334       20507.00       20845.50         143.20
      2051        33.1457       20179.00       20840.00         142.05
      2052        33.1579       20416.00       20835.30         142.88
      2053        33.1702       20311.00       20831.30         142.52
      2054        33.1824       20464.00       20828.10         143.05
      2055        33.1947       20654.00       20825.80         143.71
      2056        33.2070       20471.00       20824.60         143.08
      2057        33.2193       20396.00       20824.50         142.82
      2058        33.2316       20517.00       20825.60         143.24
      2059        33.2438       20256.00       20828.20         142.32
      2060        33.2561       20562.00       20832.40         143.40
      2061        33.2683       20596.00       20838.40         143.51
      2062        33.2806       20474.00       20846.60         143.09
      2063        33.2928       20691.00       20857.10         143.84
      2064        33.3051       20560.00       20870.50         143.39
      2065        33.3174       20315.00       20887.30         142.53
      2066        33.3296       20451.00       20908.00         143.01
      2067        33.3419       20529.00       20933.80         143.28
      2068        33.3541       20304.00       20965.50         142.49
      2069        33.3664       20578.00       21005.00         143.45
      2070        33.3786       21077.00       21053.80         145.18
      2071        33.3909       20874.00       21114.90         144.48
      2072        33.4032       20591.00       21191.20         143.50
      2073        33.4154       20935.00       21285.10         144.69
      2074        33.4277       21156.00       21402.10         145.45
      2075        33.4399       21029.00       21544.60         145.01
      2076        33.4522       21447.00       21721.20         146.45
      2077        33.4644       21934.00       21939.50         148.10
      2078        33.4767       21916.00       22224.80         148.04
      2079        33.4890       22466.00       22620.40         149.89
      2080        33.5012       23695.00       23203.90         153.93
      2081        33.5135       24755.00       24122.10         157.34
      2082        33.5257       26440.00       25551.70         162.60
      2083        33.5380       28958.00       27748.60         170.17
      2084        33.5502       32708.00       30896.20         180.85
      2085        33.5625       38142.00       35197.10         195.30
      2086        33.5748       44077.00       40623.70         209.95
      2087        33.5870       50847.00       46829.80         225.49
      2088        33.5993       56186.00       53160.50         237.04
      2089        33.6115       59014.00       58188.50         242.93
      2090        33.6238       59158.00       60494.60         243.22
      2091        33.6360       58251.00       59550.30         241.35
      2092        33.6483       56278.00       56339.10         237.23
      2093        33.6606       53484.00       52440.30         231.27
      2094        33.6728       50733.00       49098.60         225.24
      2095        33.6851       48351.00       46717.10         219.89
      2096        33.6973       46170.00       44967.90         214.87
      2097        33.7096       42852.00       42952.00         207.01
      2098        33.7218       39759.00       40119.60         199.40
      2099        33.7341       36610.00       36548.90         191.34
      2100        33.7464       32758.00       32780.40         180.99
      2101        33.7586       29181.00       29346.80         170.82
      2102        33.7709       26431.00       26515.30         162.58
      2103        33.7831       24427.00       24441.00         156.29
      2104        33.7954       23123.00       23025.60         152.06
      2105        33.8076       22297.00       22134.00         149.32
      2106        33.8199       21767.00       21579.80         147.54
      2107        33.8322       21284.00       21235.00         145.89
      2108        33.8444       20744.00       21010.80         144.03
      2109        33.8567       21061.00       20851.00         145.12
      2110        33.8689       20484.00       20730.00         143.12
      2111        33.8812       20581.00       20630.50         143.46
      2112        33.8934       20662.00       20546.00         143.74
      2113        33.9057       20145.00       20470.50         141.93
      2114        33.9180       20263.00       20401.90         142.35
      2115        33.9302       20048.00       20339.50         141.59
      2116        33.9425       19785.00       20281.10         140.66
      2117        33.9547       19945.00       20227.30         141.23
      2118        33.9670       19747.00       20176.70         140.52
      2119        33.9792       19767.00       20130.00         140.60
      2120        33.9915       20071.00       20085.90         141.67
      2121        34.0038       19627.00       20044.80         140.10
      2122        34.0160       19678.00       20006.50         140.28
      2123        34.0283       19591.00       19970.10         139.97
      2124        34.0405       19706.00       19936.20         140.38
      2125        34.0528       19571.00       19903.70         139.90
      2126        34.0650       19775.00       19873.50         140.62
      2127        34.0773       19626.00       19844.10         140.09
      2128        34.0896       19736.00       19816.10         140.49
      2129        34.1018       19577.00       19789.30         139.92
      2130        34.1141       19223.00       19763.40         138.65
      2131        34.1263       19302.00       19738.70         138.93
      2132        34.1386       19374.00       19714.50         139.19
      2133        34.1509       19417.00       19691.20         139.35
      2134        34.1631       19328.00       19668.70         139.02
      2135        34.1754       19107.00       19646.60         138.23
      2136        34.1876       19222.00       19625.20         138.64
      2137        34.1999       19224.00       19604.10         138.65
      2138        34.2121       19362.00       19583.70         139.15
      2139        34.2244       19240.00       19563.50         138.71
      2140        34.2367       19454.00       19543.70         139.48
      2141        34.2489       19048.00       19524.50         138.01
      2142        34.2612       19528.00       19505.40         139.74
      2143        34.2734       19222.00       19486.70         138.64
      2144        34.2857       18879.00       19468.20         137.40
      2145        34.2980       19119.00       19451.10         138.27
      2146        34.3102       18924.00       19433.10         137.57
      2147        34.3226       19028.00       19415.40         137.94
      2148        34.3348       19133.00       19397.90         138.32
      2149        34.3471       19109.00       19380.50         138.24
      2150        34.3593       18949.00       19363.50         137.65
      2151        34.3716       19072.00       19346.40         138.10
      2152        34.3838       18798.00       19332.50         137.11
      2153        34.3961       19031.00       19316.40         137.95
      2154        34.4084       19022.00       19299.80         137.92
      2155        34.4206       18647.00       19283.50         136.55
      2156        34.4329       18755.00       19267.30         136.95
      2157        34.4451       18908.00       19251.20         137.51
      2158        34.4574       18732.00       19235.10         136.87
      2159        34.4696       18756.00       19220.70         136.95
      2160        34.4819       18843.00       19204.90         137.27
      2161        34.4942       18875.00       19189.10         137.39
      2162        34.5064       18835.00       19173.60         137.24
      2163        34.5187       18820.00       19158.00         137.19
      2164        34.5309       18578.00       19142.60         136.30
      2165        34.5432       18667.00       19127.20         136.63
      2166        34.5554       18325.00       19111.90         135.37
      2167        34.5677       18694.00       19096.60         136.73
      2168        34.5800       18689.00       19081.40         136.71
      2169        34.5922       18783.00       19066.40         137.05
      2170        34.6045       18499.00       19051.30         136.01
      2171        34.6167       18770.00       19036.30         137.00
      2172        34.6290       18644.00       19021.30         136.54
      2173        34.6412       18462.00       19006.50         135.88
      2174        34.6535       18392.00       18991.60         135.62
      2175        34.6658       18375.00       18976.80         135.55
      2176        34.6780       18449.00       18962.10         135.83
      2177        34.6903       18432.00       18947.40         135.76
      2178        34.7025       18595.00       18932.80         136.36
      2179        34.7148       18456.00       18918.10         135.85
      2180        34.7270       18340.00       18903.60         135.43
      2181        34.7393       18581.00       18889.00         136.31
      2182        34.7516       18348.00       18874.50         135.46
      2183        34.7638       18319.00       18860.10         135.35
      2184        34.7761       18329.00       18845.70         135.38
      2185        34.7883       18340.00       18831.30         135.43
      2186        34.8006       18206.00       18817.00         134.93
      2187        34.8128       18404.00       18802.70         135.66
      2188        34.8251       18357.00       18788.40         135.49
      2189        34.8374       18422.00       18774.10         135.73
      2190        34.8496       18268.00       18760.00         135.16
      2191        34.8619       18352.00       18745.80         135.47
      2192        34.8741       18326.00       18731.80         135.37
      2193        34.8864       18536.00       18717.70         136.15
      2194        34.8986       18210.00       18703.70         134.94
      2195        34.9109       18057.00       18689.60         134.38
      2196        34.9232       18205.00       18675.60         134.93
      2197        34.9354       18129.00       18661.70         134.64
      2198        34.9477       18186.00       18647.80         134.85
      2199        34.9599       18146.00       18634.00         134.71
      2200        34.9722       18295.00       18620.20         135.26
      2201        34.9844       17978.00       18606.50         134.08
      2202        34.9967       18211.00       18592.70         134.95
      2203        35.0090       17958.00       18579.00         134.01
      2204        35.0212       17869.00       18565.40         133.68
      2205        35.0335       18055.00       18551.80         134.37
      2206        35.0457       18187.00       18538.30         134.86
      2207        35.0580       18110.00       18524.80         134.57
      2208        35.0702       18220.00       18496.80         134.98
      2209        35.0825       18176.00       18483.70         134.82
      2210        35.0948       18004.00       18470.60         134.18
      2211        35.1070       18131.00       18457.60         134.65
      2212        35.1193       17958.00       18444.60         134.01
      2213        35.1315       17988.00       18431.80         134.12
      2214        35.1438       18006.00       18419.00         134.19
      2215        35.1560       18087.00       18399.10         134.49
      2216        35.1683       17835.00       18386.60         133.55
      2217        35.1806       18316.00       18374.10         135.34
      2218        35.1928       17983.00       18361.90         134.10
      2219        35.2052       17984.00       18349.70         134.10
      2220        35.2174       17994.00       18337.70         134.14
      2221        35.2297       17843.00       18325.70         133.58
      2222        35.2419       17844.00       18314.00         133.58
      2223        35.2542       17923.00       18302.50         133.88
      2224        35.2665       18090.00       18291.10         134.50
      2225        35.2787       17741.00       18280.10         133.20
      2226        35.2910       17829.00       18269.30         133.52
      2227        35.3032       17555.00       18259.00         132.49
      2228        35.3155       17829.00       18249.00         133.52
      2229        35.3277       17784.00       18239.70         133.36
      2230        35.3400       17827.00       18230.80         133.52
      2231        35.3523       17973.00       18222.70         134.06
      2232        35.3645       17963.00       18215.50         134.03
      2233        35.3768       17866.00       18209.40         133.66
      2234        35.3890       17687.00       18205.10         132.99
      2235        35.4013       17751.00       18203.60         133.23
      2236        35.4135       17879.00       18206.90         133.71
      2237        35.4258       17847.00       18218.50         133.59
      2238        35.4381       17692.00       18242.90         133.01
      2239        35.4503       17897.00       18285.30         133.78
      2240        35.4626       17773.00       18351.70         133.32
      2241        35.4748       17667.00       18444.50         132.92
      2242        35.4871       17723.00       18564.30         133.13
      2243        35.4993       17802.00       18701.50         133.42
      2244        35.5116       17978.00       18840.10         134.08
      2245        35.5239       17671.00       18949.20         132.93
      2246        35.5361       18075.00       18997.00         134.44
      2247        35.5484       17675.00       18974.00         132.95
      2248        35.5606       17848.00       18902.00         133.60
      2249        35.5729       17624.00       18814.80         132.76
      2250        35.5851       17657.00       18741.50         132.88
      2251        35.5974       17657.00       18694.50         132.88
      2252        35.6097       17907.00       18670.90         133.82
      2253        35.6219       17874.00       18654.60         133.69
      2254        35.6342       17899.00       18630.30         133.79
      2255        35.6464       17876.00       18599.40         133.70
      2256        35.6587       17915.00       18578.60         133.85
      2257        35.6709       17822.00       18592.90         133.50
      2258        35.6832       18204.00       18669.40         134.92
      2259        35.6955       18174.00       18833.90         134.81
      2260        35.7077       18974.00       19105.10         137.75
      2261        35.7200       19291.00       19501.10         138.89
      2262        35.7322       19934.00       20018.20         141.19
      2263        35.7445       20858.00       20651.10         144.42
      2264        35.7567       21653.00       21352.90         147.15
      2265        35.7690       22264.00       22075.50         149.21
      2266        35.7813       22990.00       22769.70         151.62
      2267        35.7935       23490.00       23464.00         153.26
      2268        35.8058       24277.00       24263.30         155.81
      2269        35.8180       25431.00       25208.60         159.47
      2270        35.8303       26552.00       26252.60         162.95
      2271        35.8425       27473.00       27163.40         165.75
      2272        35.8548       27488.00       27638.10         165.79
      2273        35.8671       28083.00       27453.70         167.58
      2274        35.8793       26788.00       26701.10         163.67
      2275        35.8916       25945.00       25662.90         161.07
      2276        35.9038       24860.00       24653.10         157.67
      2277        35.9161       23779.00       23840.00         154.20
      2278        35.9283       23271.00       23264.10         152.55
      2279        35.9406       22874.00       22798.40         151.24
      2280        35.9529       22233.00       22276.10         149.11
      2281        35.9652       21997.00       21616.00         148.31
      2282        35.9775       20827.00       20848.10         144.32
      2283        35.9897       20166.00       20077.00         142.01
      2284        36.0020       19184.00       19374.80         138.51
      2285        36.0142       18569.00       18804.70         136.27
      2286        36.0265       18044.00       18374.10         134.33
      2287        36.0388       17924.00       18075.00         133.88
      2288        36.0510       17623.00       17878.60         132.75
      2289        36.0633       17737.00       17749.60         133.18
      2290        36.0755       17462.00       17663.90         132.14
      2291        36.0878       17357.00       17625.70         131.75
      2292        36.1000       17352.00       17579.20         131.73
      2293        36.1123       17426.00       17540.50         132.01
      2294        36.1246       17240.00       17507.00         131.30
      2295        36.1368       17424.00       17477.00         132.00
      2296        36.1491       17272.00       17449.20         131.42
      2297        36.1613       17111.00       17423.40         130.81
      2298        36.1736       17206.00       17398.80         131.17
      2299        36.1858       17016.00       17387.10         130.45
      2300        36.1981       17057.00       17364.90         130.60
      2301        36.2104       17112.00       17343.60         130.81
      2302        36.2226       16923.00       17323.30         130.09
      2303        36.2349       17008.00       17303.60         130.41
      2304        36.2471       17201.00       17284.70         131.15
      2305        36.2594       17123.00       17266.20         130.85
      2306        36.2716       16966.00       17248.40         130.25
      2307        36.2839       16897.00       17231.00         129.99
      2308        36.2962       17020.00       17214.00         130.46
      2309        36.3084       17094.00       17197.50         130.74
      2310        36.3207       17222.00       17181.30         131.23
      2311        36.3329       16899.00       17165.50         130.00
      2312        36.3452       17091.00       17149.90         130.73
      2313        36.3574       16698.00       17134.70         129.22
      2314        36.3697       16831.00       17119.60         129.73
      2315        36.3820       16691.00       17104.80         129.19
      2316        36.3942       16899.00       17090.20         130.00
      2317        36.4065       16955.00       17075.80         130.21
      2318        36.4187       16840.00       17061.70         129.77
      2319        36.4310       16576.00       17047.60         128.75
      2320        36.4432       16751.00       17033.80         129.43
      2321        36.4555       16786.00       17020.00         129.56
      2322        36.4678       16714.00       17006.40         129.28
      2323        36.4800       16626.00       16993.00         128.94
      2324        36.4923       16720.00       16979.70         129.31
      2325        36.5045       16536.00       16966.60         128.59
      2326        36.5168       16429.00       16953.50         128.18
      2327        36.5290       16916.00       16940.60         130.06
      2328        36.5413       16871.00       16927.80         129.89
      2329        36.5536       16750.00       16915.10         129.42
      2330        36.5658       16882.00       16902.60         129.93
      2331        36.5781       16774.00       16890.10         129.51
      2332        36.5903       16757.00       16877.80         129.45
      2333        36.6026       16799.00       16865.60         129.61
      2334        36.6148       16699.00       16853.50         129.23
      2335        36.6271       16747.00       16841.50         129.41
      2336        36.6395       16722.00       16829.60         129.31
      2337        36.6517       16571.00       16818.00         128.73
      2338        36.6640       16860.00       16806.30         129.85
      2339        36.6762       16662.00       16794.90         129.08
      2340        36.6885       16686.00       16783.50         129.17
      2341        36.7007       16653.00       16772.30         129.05
      2342        36.7130       16567.00       16761.10         128.71
      2343        36.7253       16733.00       16750.10         129.36
      2344        36.7375       16705.00       16739.40         129.25
      2345        36.7498       16602.00       16728.70         128.85
      2346        36.7620       16622.00       16718.20         128.93
      2347        36.7743       16506.00       16707.80         128.48
      2348        36.7865       16753.00       16697.70         129.43
      2349        36.7988       16328.00       16687.60         127.78
      2350        36.8111       16497.00       16677.70         128.44
      2351        36.8233       16792.00       16668.10         129.58
      2352        36.8356       16540.00       16658.70         128.61
      2353        36.8478       16675.00       16649.50         129.13
      2354        36.8601       16380.00       16640.40         127.98
      2355        36.8723       16568.00       16631.70         128.72
      2356        36.8846       16543.00       16623.10         128.62
      2357        36.8969       16559.00       16614.90         128.68
      2358        36.9091       16404.00       16606.90         128.08
      2359        36.9214       16563.00       16599.20         128.70
      2360        36.9336       16426.00       16591.90         128.16
      2361        36.9459       16331.00       16584.80         127.79
      2362        36.9581       16355.00       16578.20         127.89
      2363        36.9704       16241.00       16571.90         127.44
      2364        36.9827       16310.00       16566.10         127.71
      2365        36.9949       16264.00       16560.70         127.53
      2366        37.0072       16515.00       16555.50         128.51
      2367        37.0194       16498.00       16551.10         128.45
      2368        37.0317       16446.00       16547.30         128.24
      2369        37.0439       16327.00       16544.10         127.78
      2370        37.0562       16312.00       16541.60         127.72
      2371        37.0685       16409.00       16539.70         128.10
      2372        37.0807       16425.00       16538.70         128.16
      2373        37.0930       16772.00       16538.60         129.51
      2374        37.1052       16240.00       16539.20         127.44
      2375        37.1175       16710.00       16541.00         129.27
      2376        37.1297       16462.00       16544.00         128.30
      2377        37.1420       16381.00       16548.20         127.99
      2378        37.1543       16617.00       16553.90         128.91
      2379        37.1665       16863.00       16561.00         129.86
      2380        37.1788       16597.00       16569.90         128.83
      2381        37.1910       16726.00       16580.70         129.33
      2382        37.2033       16470.00       16593.70         128.34
      2383        37.2156       16694.00       16609.10         129.21
      2384        37.2278       16438.00       16627.10         128.21
      2385        37.2401       16435.00       16648.40         128.20
      2386        37.2523       16567.00       16672.00         128.71
      2387        37.2647       16597.00       16701.00         128.83
      2388        37.2769       16514.00       16734.60         128.51
      2389        37.2892       16810.00       16774.20         129.65
      2390        37.3015       16806.00       16820.60         129.64
      2391        37.3137       16795.00       16874.90         129.60
      2392        37.3260       16968.00       16939.60         130.26
      2393        37.3382       16991.00       17013.20         130.35
      2394        37.3505       17057.00       17104.80         130.60
      2395        37.3627       17338.00       17214.10         131.67
      2396        37.3750       17149.00       17346.20         130.95
      2397        37.3873       17689.00       17504.30         133.00
      2398        37.3995       17883.00       17691.80         133.73
      2399        37.4118       18252.00       17918.70         135.10
      2400        37.4240       18539.00       18193.40         136.16
      2401        37.4363       18875.00       18543.80         137.39
      2402        37.4485       19239.00       19017.20         138.71
      2403        37.4608       20198.00       19718.00         142.12
      2404        37.4731       21475.00       20817.10         146.54
      2405        37.4853       23752.00       22568.00         154.12
      2406        37.4976       26187.00       25370.10         161.82
      2407        37.5098       30554.00       29603.10         174.80
      2408        37.5221       36617.00       35735.00         191.36
      2409        37.5343       45140.00       43866.60         212.46
      2410        37.5466       55570.00       53945.90         235.73
      2411        37.5589       66854.00       65118.20         258.56
      2412        37.5711       78540.00       75735.10         280.25
      2413        37.5834       86865.00       83721.40         294.73
      2414        37.5956       90640.00       86840.20         301.07
      2415        37.6079       90256.00       84700.80         300.43
      2416        37.6201       85077.00       79024.60         291.68
      2417        37.6324       77931.00       72214.30         279.16
      2418        37.6447       72085.00       66287.30         268.49
      2419        37.6569       66581.00       62224.00         258.03
      2420        37.6692       63408.00       59765.20         251.81
      2421        37.6814       62244.00       57815.40         249.49
      2422        37.6937       59769.00       54912.40         244.48
      2423        37.7059       55320.00       50426.80         235.20
      2424        37.7182       50026.00       44656.60         223.66
      2425        37.7305       42727.00       38484.50         206.71
      2426        37.7427       36176.00       32744.00         190.20
      2427        37.7550       29721.00       27866.90         172.40
      2428        37.7672       25471.00       24153.40         159.60
      2429        37.7795       22637.00       21507.20         150.46
      2430        37.7917       20632.00       19775.20         143.64
      2431        37.8040       19289.00       18677.50         138.88
      2432        37.8163       18468.00       17988.60         135.90
      2433        37.8286       18194.00       17549.30         134.88
      2434        37.8409       17879.00       17247.50         133.71
      2435        37.8531       17762.00       17028.30         133.27
      2436        37.8654       17432.00       16855.60         132.03
      2437        37.8776       17030.00       16714.60         130.50
      2438        37.8899       17027.00       16593.50         130.49
      2439        37.9022       16755.00       16490.50         129.44
      2440        37.9144       16925.00       16396.80         130.10
      2441        37.9267       16482.00       16311.60         128.38
      2442        37.9389       16658.00       16234.60         129.07
      2443        37.9512       16502.00       16163.60         128.46
      2444        37.9634       16321.00       16098.80         127.75
      2445        37.9757       16279.00       16038.70         127.59
      2446        37.9880       16352.00       15983.20         127.88
      2447        38.0002       16133.00       15932.30         127.02
      2448        38.0125       16496.00       15884.60         128.44
      2449        38.0247       16173.00       15840.60         127.17
      2450        38.0370       16199.00       15799.20         127.28
      2451        38.0492       16103.00       15760.70         126.90
      2452        38.0615       16176.00       15724.30         127.18
      2453        38.0738       15894.00       15690.10         126.07
      2454        38.0860       16038.00       15657.90         126.64
      2455        38.0983       15893.00       15627.20         126.07
      2456        38.1105       15999.00       15598.30         126.49
      2457        38.1228       15955.00       15570.50         126.31
      2458        38.1350       15962.00       15544.10         126.34
      2459        38.1473       15971.00       15518.70         126.38
      2460        38.1596       15880.00       15494.30         126.02
      2461        38.1718       15772.00       15471.00         125.59
      2462        38.1841       15696.00       15448.50         125.28
      2463        38.1963       15654.00       15426.80         125.12
      2464        38.2086       15683.00       15405.80         125.23
      2465        38.2208       15693.00       15385.50         125.27
      2466        38.2331       15780.00       15365.80         125.62
      2467        38.2454       15636.00       15346.60         125.04
      2468        38.2576       15649.00       15328.10         125.10
      2469        38.2699       15359.00       15309.90         123.93
      2470        38.2821       15468.00       15292.40         124.37
      2471        38.2944       15679.00       15275.10         125.22
      2472        38.3066       15229.00       15258.40         123.41
      2473        38.3189       15376.00       15242.00         124.00
      2474        38.3312       15571.00       15225.90         124.78
      2475        38.3434       15343.00       15210.30         123.87
      2476        38.3558       15527.00       15194.80         124.61
      2477        38.3680       15309.00       15179.90         123.73
      2478        38.3803       15190.00       15165.10         123.25
      2479        38.3925       15581.00       15150.70         124.82
      2480        38.4048       15228.00       15136.40         123.40
      2481        38.4171       15269.00       15122.40         123.57
      2482        38.4293       15298.00       15108.80         123.68
      2483        38.4416       15369.00       15095.30         123.97
      2484        38.4538       15275.00       15082.10         123.59
      2485        38.4661       15228.00       15069.10         123.40
      2486        38.4783       15501.00       15056.40         124.50
      2487        38.4906       15405.00       15043.90         124.12
      2488        38.5029       15041.00       15031.50         122.64
      2489        38.5151       15160.00       15019.50         123.13
      2490        38.5274       15381.00       15007.60         124.02
      2491        38.5396       15259.00       14996.00         123.53
      2492        38.5519       15179.00       14984.60         123.20
      2493        38.5641       15502.00       14973.40         124.51
      2494        38.5764       15346.00       14962.40         123.88
      2495        38.5887       15278.00       14951.60         123.60
      2496        38.6009       15422.00       14941.20         124.18
      2497        38.6132       15195.00       14930.90         123.27
      2498        38.6254       15269.00       14920.90         123.57
      2499        38.6377       15310.00       14911.10         123.73
      2500        38.6499       15001.00       14901.70         122.48
      2501        38.6622       15121.00       14892.40         122.97
      2502        38.6745       14930.00       14883.50         122.19
      2503        38.6867       14949.00       14875.00         122.27
      2504        38.6990       15074.00       14866.70         122.78
      2505        38.7112       15083.00       14858.90         122.81
      2506        38.7235       14952.00       14851.40         122.28
      2507        38.7357       15012.00       14844.40         122.52
      2508        38.7480       15071.00       14837.80         122.76
      2509        38.7603       14902.00       14831.80         122.07
      2510        38.7725       15035.00       14826.30         122.62
      2511        38.7848       14985.00       14821.50         122.41
      2512        38.7970       15027.00       14817.40         122.58
      2513        38.8093       14934.00       14814.10         122.21
      2514        38.8215       14958.00       14811.70         122.30
      2515        38.8338       14946.00       14810.50         122.25
      2516        38.8461       14858.00       14810.50         121.89
      2517        38.8583       14858.00       14812.10         121.89
      2518        38.8706       14864.00       14815.50         121.92
      2519        38.8829       14898.00       14821.00         122.06
      2520        38.8952       14969.00       14829.00         122.35
      2521        38.9074       14840.00       14839.80         121.82
      2522        38.9197       14759.00       14854.10         121.49
      2523        38.9320       14745.00       14872.60         121.43
      2524        38.9442       14891.00       14896.40         122.03
      2525        38.9565       15104.00       14928.40         122.90
      2526        38.9687       14881.00       14973.60         121.99
      2527        38.9810       15010.00       15042.80         122.51
      2528        38.9932       15259.00       15152.60         123.53
      2529        39.0055       15247.00       15332.70         123.48
      2530        39.0178       15664.00       15621.90         125.16
      2531        39.0300       15889.00       16062.30         126.05
      2532        39.0423       16306.00       16705.80         127.69
      2533        39.0545       16888.00       17567.40         129.95
      2534        39.0668       17756.00       18645.90         133.25
      2535        39.0790       18590.00       19844.60         136.35
      2536        39.0913       19660.00       21027.70         140.21
      2537        39.1036       19997.00       21936.00         141.41
      2538        39.1158       20506.00       22386.50         143.20
      2539        39.1281       19908.00       22282.90         141.10
      2540        39.1403       19801.00       21767.60         140.72
      2541        39.1526       19290.00       21087.70         138.89
      2542        39.1648       19383.00       20478.40         139.22
      2543        39.1771       18873.00       20064.10         137.38
      2544        39.1894       19123.00       19880.10         138.29
      2545        39.2016       18931.00       19852.90         137.59
      2546        39.2139       18822.00       19900.20         137.19
      2547        39.2261       19213.00       19958.10         138.61
      2548        39.2384       19490.00       20111.70         139.61
      2549        39.2506       20009.00       20536.20         141.45
      2550        39.2629       21338.00       21447.40         146.07
      2551        39.2752       23539.00       22989.20         153.42
      2552        39.2874       26442.00       25158.90         162.61
      2553        39.2997       29595.00       27826.60         172.03
      2554        39.3119       32699.00       30572.00         180.83
      2555        39.3242       34555.00       32858.50         185.89
      2556        39.3364       35619.00       34034.20         188.73
      2557        39.3488       34852.00       33817.10         186.69
      2558        39.3611       34434.00       32456.10         185.56
      2559        39.3733       32836.00       30594.60         181.21
      2560        39.3856       31053.00       28791.60         176.22
      2561        39.3978       29637.00       27436.50         172.15
      2562        39.4101       28585.00       26596.20         169.07
      2563        39.4223       28184.00       26109.40         167.88
      2564        39.4346       27053.00       25607.60         164.48
      2565        39.4469       26197.00       24755.20         161.85
      2566        39.4591       24987.00       23469.90         158.07
      2567        39.4714       23667.00       21878.70         153.84
      2568        39.4836       21447.00       20231.00         146.45
      2569        39.4959       19998.00       18690.80         141.41
      2570        39.5081       18346.00       17407.10         135.45
      2571        39.5204       17110.00       16409.50         130.80
      2572        39.5327       16135.00       15698.50         127.02
      2573        39.5449       15492.00       15225.80         124.47
      2574        39.5572       15230.00       14918.90         123.41
      2575        39.5694       14884.00       14724.20         122.00
      2576        39.5817       14948.00       14594.70         122.26
      2577        39.5939       14756.00       14504.60         121.47
      2578        39.6062       14665.00       14436.30         121.10
      2579        39.6185       14605.00       14381.50         120.85
      2580        39.6307       14537.00       14335.70         120.57
      2581        39.6430       14600.00       14295.50         120.83
      2582        39.6552       14352.00       14260.00         119.80
      2583        39.6675       14597.00       14227.50         120.82
      2584        39.6797       14550.00       14198.00         120.62
      2585        39.6920       14128.00       14170.50         118.86
      2586        39.7043       14378.00       14144.90         119.91
      2587        39.7165       14395.00       14121.10         119.98
      2588        39.7288       14076.00       14098.60         118.64
      2589        39.7410       14262.00       14077.50         119.42
      2590        39.7533       14412.00       14057.40         120.05
      2591        39.7655       14343.00       14038.60         119.76
      2592        39.7778       14276.00       14020.50         119.48
      2593        39.7901       14255.00       14003.20         119.39
      2594        39.8024       14085.00       13986.90         118.68
      2595        39.8147       14296.00       13971.00         119.57
      2596        39.8269       14301.00       13956.00         119.59
      2597        39.8392       14163.00       13941.30         119.01
      2598        39.8514       13945.00       13927.30         118.09
      2599        39.8637       14239.00       13913.60         119.33
      2600        39.8760       14138.00       13900.30         118.90
      2601        39.8882       14145.00       13887.60         118.93
      2602        39.9005       14140.00       13875.00         118.91
      2603        39.9127       13955.00       13862.90         118.13
      2604        39.9250       13716.00       13851.00         117.11
      2605        39.9372       13743.00       13839.40         117.23
      2606        39.9495       13764.00       13828.10         117.32
      2607        39.9618       13848.00       13816.90         117.68
      2608        39.9740       13972.00       13806.10         118.20
      2609        39.9863       13819.00       13795.40         117.55
      2610        39.9985       13826.00       13785.00         117.58
      2611        40.0108       13839.00       13774.70         117.64
      2612        40.0230       13967.00       13764.70         118.18
      2613        40.0353       13982.00       13754.70         118.25
      2614        40.0476       13904.00       13744.90         117.92
      2615        40.0598       13749.00       13735.40         117.26
      2616        40.0721       13964.00       13725.90         118.17
      2617        40.0843       13706.00       13716.70         117.07
      2618        40.0966       13972.00       13707.50         118.20
      2619        40.1088       13706.00       13698.50         117.07
      2620        40.1211       13970.00       13689.60         118.19
      2621        40.1334       13770.00       13680.90         117.35
      2622        40.1456       13782.00       13672.40         117.40
      2623        40.1579       13954.00       13663.90         118.13
      2624        40.1701       13726.00       13655.60         117.16
      2625        40.1824       13658.00       13647.40         116.87
      2626        40.1946       13662.00       13639.40         116.89
      2627        40.2069       13647.00       13631.50         116.82
      2628        40.2192       13648.00       13623.70         116.82
      2629        40.2315       13806.00       13616.10         117.50
      2630        40.2438       13744.00       13608.70         117.24
      2631        40.2560       13632.00       13601.40         116.76
      2632        40.2683       13593.00       13594.30         116.59
      2633        40.2806       13887.00       13587.30         117.84
      2634        40.2928       13601.00       13580.50         116.62
      2635        40.3051       13660.00       13573.90         116.88
      2636        40.3173       13549.00       13567.60         116.40
      2637        40.3296       13565.00       13561.40         116.47
      2638        40.3418       13715.00       13555.50         117.11
      2639        40.3541       13801.00       13549.80         117.48
      2640        40.3664       13725.00       13544.30         117.15
      2641        40.3786       13589.00       13539.20         116.57
      2642        40.3909       13729.00       13534.40         117.17
      2643        40.4031       13568.00       13530.00         116.48
      2644        40.4154       13679.00       13525.90         116.96
      2645        40.4276       13884.00       13522.20         117.83
      2646        40.4399       13784.00       13519.10         117.40
      2647        40.4522       13408.00       13516.40         115.79
      2648        40.4644       13533.00       13514.40         116.33
      2649        40.4767       13678.00       13513.10         116.95
      2650        40.4889       13697.00       13512.60         117.03
      2651        40.5012       13423.00       13513.00         115.86
      2652        40.5134       13368.00       13514.60         115.62
      2653        40.5257       13550.00       13517.50         116.40
      2654        40.5380       13661.00       13522.00         116.88
      2655        40.5502       13654.00       13528.30         116.85
      2656        40.5625       13328.00       13536.90         115.45
      2657        40.5747       13649.00       13548.00         116.83
      2658        40.5870       13861.00       13562.20         117.73
      2659        40.5992       13692.00       13579.80         117.01
      2660        40.6115       13660.00       13601.90         116.88
      2661        40.6238       13839.00       13629.50         117.64
      2662        40.6361       13729.00       13664.90         117.17
      2663        40.6484       13675.00       13713.80         116.94
      2664        40.6606       13983.00       13783.20         118.25
      2665        40.6729       14140.00       13897.70         118.91
      2666        40.6851       14602.00       14084.60         120.84
      2667        40.6974       14725.00       14394.60         121.35
      2668        40.7097       15417.00       14891.90         124.17
      2669        40.7219       15979.00       15643.80         126.41
      2670        40.7342       17253.00       16728.10         131.35
      2671        40.7464       18746.00       18152.70         136.92
      2672        40.7587       20804.00       19890.30         144.24
      2673        40.7709       22885.00       21762.10         151.28
      2674        40.7832       24395.00       23526.00         156.19
      2675        40.7955       25778.00       24811.70         160.55
      2676        40.8077       25524.00       25308.00         159.76
      2677        40.8200       25158.00       24961.40         158.61
      2678        40.8322       24140.00       24025.30         155.37
      2679        40.8445       23216.00       22868.90         152.37
      2680        40.8567       22488.00       21829.80         149.96
      2681        40.8690       21916.00       21074.00         148.04
      2682        40.8813       21175.00       20629.90         145.52
      2683        40.8935       21355.00       20390.20         146.13
      2684        40.9058       20414.00       20130.40         142.88
      2685        40.9180       20023.00       19660.60         141.50
      2686        40.9303       19284.00       18914.00         138.87
      2687        40.9425       18205.00       17984.50         134.93
      2688        40.9548       17506.00       16988.30         132.31
      2689        40.9671       16517.00       16048.30         128.52
      2690        40.9793       15291.00       15247.40         123.66
      2691        40.9916       14789.00       14607.40         121.61
      2692        41.0038       14421.00       14145.50         120.09
      2693        41.0161       13948.00       13826.50         118.10
      2694        41.0283       13872.00       13619.60         117.78
      2695        41.0407       13518.00       13485.80         116.27
      2696        41.0530       13442.00       13398.60         115.94
      2697        41.0652       13372.00       13339.20         115.64
      2698        41.0775       13325.00       13295.00         115.43
      2699        41.0897       13503.00       13260.30         116.20
      2700        41.1020       13491.00       13231.30         116.15
      2701        41.1142       13285.00       13206.40         115.26
      2702        41.1265       13342.00       13184.10         115.51
      2703        41.1388       13464.00       13164.00         116.03
      2704        41.1510       13183.00       13145.80         114.82
      2705        41.1633       13442.00       13128.70         115.94
      2706        41.1755       13292.00       13113.00         115.29
      2707        41.1878       13085.00       13098.10         114.39
      2708        41.2000       13149.00       13084.10         114.67
      2709        41.2123       12976.00       13070.80         113.91
      2710        41.2246       13091.00       13058.10         114.42
      2711        41.2368       13061.00       13046.20         114.29
      2712        41.2491       13097.00       13034.60         114.44
      2713        41.2613       13179.00       13023.70         114.80
      2714        41.2736       13102.00       13013.00         114.46
      2715        41.2858       13069.00       13002.90         114.32
      2716        41.2981       13076.00       12993.00         114.35
      2717        41.3104       12876.00       12983.40         113.47
      2718        41.3226       13097.00       12974.20         114.44
      2719        41.3349       13046.00       12965.10         114.22
      2720        41.3471       13016.00       12956.40         114.09
      2721        41.3594       12823.00       12947.80         113.24
      2722        41.3716       13013.00       12939.40         114.07
      2723        41.3839       12863.00       12931.20         113.42
      2724        41.3962       12852.00       12923.10         113.37
      2725        41.4084       13059.00       12915.20         114.28
      2726        41.4207       12895.00       12907.50         113.56
      2727        41.4330       12945.00       12899.90         113.78
      2728        41.4453       12945.00       12892.30         113.78
      2729        41.4575       12982.00       12885.00         113.94
      2730        41.4698       12895.00       12877.60         113.56
      2731        41.4821       12727.00       12870.40         112.81
      2732        41.4943       12934.00       12863.30         113.73
      2733        41.5066       12905.00       12856.30         113.60
      2734        41.5188       12881.00       12849.40         113.49
      2735        41.5311       12709.00       12842.50         112.73
      2736        41.5433       13016.00       12835.70         114.09
      2737        41.5556       12740.00       12829.00         112.87
      2738        41.5679       12665.00       12822.30         112.54
      2739        41.5801       12806.00       12815.80         113.16
      2740        41.5924       12552.00       12809.20         112.04
      2741        41.6046       12810.00       12802.70         113.18
      2742        41.6169       12951.00       12796.30         113.80
      2743        41.6291       12794.00       12790.00         113.11
      2744        41.6414       12821.00       12783.60         113.23
      2745        41.6537       12710.00       12777.30         112.74
      2746        41.6659       12918.00       12771.10         113.66
      2747        41.6782       12737.00       12764.90         112.86
      2748        41.6904       12693.00       12758.80         112.66
      2749        41.7027       12831.00       12752.60         113.27
      2750        41.7149       12812.00       12746.60         113.19
      2751        41.7272       12814.00       12740.60         113.20
      2752        41.7395       12624.00       12734.50         112.36
      2753        41.7517       12790.00       12728.60         113.09
      2754        41.7640       12564.00       12722.70         112.09
      2755        41.7762       12684.00       12716.80         112.62
      2756        41.7885       12621.00       12711.00         112.34
      2757        41.8008       12667.00       12705.20         112.55
      2758        41.8131       12570.00       12699.40         112.12
      2759        41.8254       12690.00       12693.60         112.65
      2760        41.8376       12544.00       12687.90         112.00
      2761        41.8499       12561.00       12682.20         112.08
      2762        41.8621       12637.00       12676.50         112.41
      2763        41.8744       12633.00       12670.90         112.40
      2764        41.8866       12615.00       12665.30         112.32
      2765        41.8989       12812.00       12659.70         113.19
      2766        41.9112       12535.00       12654.10         111.96
      2767        41.9234       12569.00       12648.60         112.11
      2768        41.9357       12572.00       12643.00         112.12
      2769        41.9479       12500.00       12637.60         111.80
      2770        41.9602       12762.00       12632.10         112.97
      2771        41.9724       12523.00       12626.70         111.91
      2772        41.9847       12698.00       12621.30         112.68
      2773        41.9970       12574.00       12615.90         112.13
      2774        42.0092       12452.00       12610.50         111.59
      2775        42.0215       12460.00       12605.20         111.62
      2776        42.0337       12510.00       12599.90         111.85
      2777        42.0460       12496.00       12594.60         111.79
      2778        42.0582       12525.00       12589.30         111.92
      2779        42.0705       12366.00       12584.00         111.20
      2780        42.0828       12234.00       12578.80         110.61
      2781        42.0950       12292.00       12573.60         110.87
      2782        42.1073       12544.00       12568.40         112.00
      2783        42.1195       12538.00       12563.30         111.97
      2784        42.1318       12604.00       12558.10         112.27
      2785        42.1440       12518.00       12553.00         111.88
      2786        42.1563       12469.00       12547.90         111.67
      2787        42.1687       12612.00       12542.80         112.30
      2788        42.1809       12570.00       12537.70         112.12
      2789        42.1932       12394.00       12532.70         111.33
      2790        42.2054       12420.00       12527.70         111.44
      2791        42.2177       12379.00       12522.60         111.26
      2792        42.2299       12352.00       12517.70         111.14
      2793        42.2422       12485.00       12512.70         111.74
      2794        42.2545       12483.00       12507.70         111.73
      2795        42.2667       12627.00       12502.80         112.37
      2796        42.2790       12576.00       12497.90         112.14
      2797        42.2912       12352.00       12493.00         111.14
      2798        42.3035       12563.00       12488.10         112.08
      2799        42.3157       12379.00       12483.20         111.26
      2800        42.3280       12348.00       12478.40         111.12
      2801        42.3403       12320.00       12473.50         111.00
      2802        42.3525       12383.00       12468.80         111.28
      2803        42.3648       12261.00       12463.90         110.73
      2804        42.3770       12334.00       12455.60         111.06
      2805        42.3893       12520.00       12450.90         111.89
      2806        42.4015       12373.00       12446.30         111.23
      2807        42.4138       12300.00       12441.60         110.90
      2808        42.4261       12305.00       12436.90         110.93
      2809        42.4383       12433.00       12432.30         111.50
      2810        42.4506       12381.00       12427.60         111.27
      2811        42.4628       12201.00       12423.00         110.46
      2812        42.4751       12287.00       12418.40         110.85
      2813        42.4873       12285.00       12412.10         110.84
      2814        42.4996       12160.00       12407.60         110.27
      2815        42.5119       12382.00       12403.00         111.27
      2816        42.5242       12405.00       12398.50         111.38
      2817        42.5365       12240.00       12394.00         110.64
      2818        42.5487       12299.00       12389.60         110.90
      2819        42.5610       12310.00       12385.10         110.95
      2820        42.5732       12358.00       12380.60         111.17
      2821        42.5855       12284.00       12377.00         110.83
      2822        42.5978       12197.00       12372.60         110.44
      2823        42.6100       12142.00       12368.20         110.19
      2824        42.6223       12127.00       12363.80         110.12
      2825        42.6345       12345.00       12359.50         111.11
      2826        42.6468       12312.00       12355.10         110.96
      2827        42.6590       12297.00       12350.80         110.89
      2828        42.6713       12146.00       12346.40         110.21
      2829        42.6836       12155.00       12342.10         110.25
      2830        42.6958       12174.00       12337.80         110.34
      2831        42.7081       12167.00       12333.90         110.30
      2832        42.7203       11923.00       12329.70         109.19
      2833        42.7326       12263.00       12325.40         110.74
      2834        42.7448       12336.00       12321.20         111.07
      2835        42.7571       12263.00       12316.90         110.74
      2836        42.7694       12228.00       12312.70         110.58
      2837        42.7816       12179.00       12308.50         110.36
      2838        42.7939       12082.00       12304.30         109.92
      2839        42.8061       12365.00       12300.10         111.20
      2840        42.8184       12106.00       12296.00         110.03
      2841        42.8306       12207.00       12291.80         110.49
      2842        42.8429       12354.00       12287.70         111.15
      2843        42.8553       12202.00       12283.50         110.46
      2844        42.8675       11868.00       12279.50         108.94
      2845        42.8798       12059.00       12275.30         109.81
      2846        42.8920       12154.00       12271.30         110.25
      2847        42.9043       12338.00       12267.20         111.08
      2848        42.9165       12042.00       12263.20         109.74
      2849        42.9288       12133.00       12259.10         110.15
      2850        42.9411       12085.00       12255.00         109.93
      2851        42.9533       12184.00       12251.00         110.38
      2852        42.9656       12076.00       12247.00         109.89
      2853        42.9778       12069.00       12243.00         109.86
      2854        42.9901       12003.00       12239.00         109.56
      2855        43.0023       12090.00       12235.10         109.96
      2856        43.0146       12012.00       12231.10         109.60
      2857        43.0269       12216.00       12227.20         110.53
      2858        43.0391       11838.00       12223.30         108.80
      2859        43.0514       12007.00       12219.30         109.58
      2860        43.0636       11928.00       12215.40         109.21
      2861        43.0759       12160.00       12211.50         110.27
      2862        43.0881       12159.00       12207.70         110.27
      2863        43.1004       12087.00       12203.80         109.94
      2864        43.1127       12174.00       12199.90         110.34
      2865        43.1249       12016.00       12196.10         109.62
      2866        43.1372       12112.00       12192.30         110.06
      2867        43.1494       12269.00       12188.50         110.77
      2868        43.1617       12008.00       12184.70         109.58
      2869        43.1739       12022.00       12180.90         109.64
      2870        43.1863       12209.00       12177.10         110.49
      2871        43.1986       12273.00       12173.30         110.78
      2872        43.2108       12012.00       12169.60         109.60
      2873        43.2231       12066.00       12165.80         109.85
      2874        43.2353       12235.00       12162.10         110.61
      2875        43.2476       11955.00       12158.40         109.34
      2876        43.2598       12014.00       12154.70         109.61
      2877        43.2721       12036.00       12151.00         109.71
      2878        43.2844       12094.00       12147.30         109.97
      2879        43.2966       11922.00       12143.70         109.19
      2880        43.3089       12027.00       12140.00         109.67
      2881        43.3211       12180.00       12136.40         110.36
      2882        43.3334       12114.00       12132.80         110.06
      2883        43.3457       12059.00       12129.20         109.81
      2884        43.3579       11954.00       12125.60         109.33
      2885        43.3702       11835.00       12122.00         108.79
      2886        43.3824       11925.00       12118.50         109.20
      2887        43.3947       12172.00       12114.90         110.33
      2888        43.4069       11951.00       12111.40         109.32
      2889        43.4192       11787.00       12107.90         108.57
      2890        43.4315       12129.00       12104.40         110.13
      2891        43.4437       12132.00       12100.90         110.14
      2892        43.4560       11899.00       12097.40         109.08
      2893        43.4682       11943.00       12094.00         109.28
      2894        43.4805       11836.00       12090.60         108.79
      2895        43.4927       11855.00       12087.20         108.88
      2896        43.5051       11816.00       12083.70         108.70
      2897        43.5173       11864.00       12080.40         108.92
      2898        43.5296       11868.00       12077.00         108.94
      2899        43.5419       12031.00       12073.70         109.69
      2900        43.5541       11936.00       12070.30         109.25
      2901        43.5664       11919.00       12067.00         109.17
      2902        43.5786       12206.00       12063.80         110.48
      2903        43.5909       11942.00       12060.50         109.28
      2904        43.6032       12107.00       12057.30         110.03
      2905        43.6154       11931.00       12054.10         109.23
      2906        43.6277       11833.00       12050.90         108.78
      2907        43.6399       11909.00       12047.80         109.13
      2908        43.6522       11887.00       12044.60         109.03
      2909        43.6644       12113.00       12041.50         110.06
      2910        43.6767       11734.00       12038.50         108.32
      2911        43.6890       11852.00       12035.40         108.87
      2912        43.7012       11927.00       12032.50         109.21
      2913        43.7135       11999.00       12029.50         109.54
      2914        43.7257       11967.00       12026.60         109.39
      2915        43.7380       11821.00       12023.80         108.72
      2916        43.7502       11855.00       12021.00         108.88
      2917        43.7625       11790.00       12018.20         108.58
      2918        43.7748       11760.00       12015.50         108.44
      2919        43.7870       11858.00       12012.90         108.89
      2920        43.7993       11647.00       12010.30         107.92
      2921        43.8115       11766.00       12007.90         108.47
      2922        43.8238       11740.00       12005.50         108.35
      2923        43.8361       11598.00       12003.20         107.69
      2924        43.8484       12048.00       12001.00         109.76
      2925        43.8607       11835.00       11998.90         108.79
      2926        43.8729       11949.00       11997.00         109.31
      2927        43.8852       11647.00       11995.20         107.92
      2928        43.8974       12158.00       11995.20         110.26
      2929        43.9097       11789.00       11993.90         108.58
      2930        43.9219       11722.00       11992.70         108.27
      2931        43.9342       11726.00       11991.90         108.29
      2932        43.9465       11843.00       11991.30         108.83
      2933        43.9587       11989.00       11991.20         109.49
      2934        43.9710       11865.00       11991.40         108.93
      2935        43.9832       11830.00       11992.20         108.77
      2936        43.9955       11934.00       11993.50         109.24
      2937        44.0077       11738.00       11996.20         108.34
      2938        44.0200       11709.00       11999.00         108.21
      2939        44.0323       11970.00       12002.70         109.41
      2940        44.0445       12057.00       12007.80         109.80
      2941        44.0568       11880.00       12015.30         109.00
      2942        44.0690       11872.00       12026.90         108.96
      2943        44.0813       12011.00       12046.00         109.60
      2944        44.0935       11800.00       12078.30         108.63
      2945        44.1058       11876.00       12133.60         108.98
      2946        44.1181       11827.00       12225.70         108.75
      2947        44.1303       12145.00       12371.30         110.20
      2948        44.1427       12275.00       12592.90         110.79
      2949        44.1549       12681.00       12903.80         112.61
      2950        44.1672       13421.00       13310.20         115.85
      2951        44.1794       13660.00       13787.30         116.88
      2952        44.1917       14141.00       14295.30         118.92
      2953        44.2040       14309.00       14755.50         119.62
      2954        44.2162       14620.00       15078.50         120.91
      2955        44.2285       14984.00       15199.40         122.41
      2956        44.2407       14684.00       15105.90         121.18
      2957        44.2530       14363.00       14856.20         119.85
      2958        44.2652       14581.00       14546.30         120.75
      2959        44.2775       14150.00       14252.40         118.95
      2960        44.2898       13905.00       14029.30         117.92
      2961        44.3020       13956.00       13894.80         118.14
      2962        44.3143       13708.00       13830.20         117.08
      2963        44.3265       13608.00       13794.20         116.65
      2964        44.3388       13552.00       13732.60         116.41
      2965        44.3510       13475.00       13607.40         116.08
      2966        44.3633       13546.00       13411.60         116.39
      2967        44.3756       13274.00       13169.50         115.21
      2968        44.3878       13109.00       12914.70         114.50
      2969        44.4001       12563.00       12669.30         112.08
      2970        44.4123       12388.00       12455.40         111.30
      2971        44.4246       12153.00       12279.50         110.24
      2972        44.4368       12155.00       12146.70         110.25
      2973        44.4492       11826.00       12051.00         108.75
      2974        44.4615       11745.00       11986.10         108.37
      2975        44.4737       11793.00       11943.60         108.60
      2976        44.4860       11902.00       11915.30         109.10
      2977        44.4982       11572.00       11896.00         107.57
      2978        44.5105       11651.00       11881.90         107.94
      2979        44.5227       11697.00       11870.80         108.15
      2980        44.5350       11803.00       11861.60         108.64
      2981        44.5473       11714.00       11853.50         108.23
      2982        44.5595       11628.00       11846.40         107.83
      2983        44.5718       11531.00       11839.90         107.38
      2984        44.5840       11668.00       11833.90         108.02
      2985        44.5963       11691.00       11828.30         108.12
      2986        44.6085       11462.00       11823.10         107.06
      2987        44.6208       11631.00       11818.00         107.85
      2988        44.6331       11587.00       11813.30         107.64
      2989        44.6453       11569.00       11808.70         107.56
      2990        44.6576       11757.00       11804.30         108.43
      2991        44.6698       11648.00       11800.10         107.93
      2992        44.6821       11487.00       11796.00         107.18
      2993        44.6943       11527.00       11792.00         107.36
      2994        44.7066       11515.00       11788.20         107.31
      2995        44.7189       11656.00       11784.40         107.96
      2996        44.7311       11676.00       11780.80         108.06
      2997        44.7435       11465.00       11777.20         107.07
      2998        44.7557       11749.00       11773.70         108.39
      2999        44.7680       11396.00       11770.30         106.75
      3000        44.7802       11801.00       11767.00         108.63
      3001        44.7925       11438.00       11763.70         106.95
      3002        44.8048       11664.00       11760.50         108.00
      3003        44.8170       11554.00       11757.40         107.49
      3004        44.8293       11698.00       11754.30         108.16
      3005        44.8415       11586.00       11751.30         107.64
      3006        44.8538       11521.00       11748.30         107.34
      3007        44.8660       11524.00       11745.40         107.35
      3008        44.8783       11289.00       11742.50         106.25
      3009        44.8906       11459.00       11739.60         107.05
      3010        44.9028       11530.00       11736.90         107.38
      3011        44.9151       11467.00       11734.10         107.08
      3012        44.9273       11374.00       11731.50         106.65
      3013        44.9396       11709.00       11728.90         108.21
      3014        44.9518       11855.00       11726.30         108.88
      3015        44.9641       11594.00       11723.80         107.68
      3016        44.9764       11774.00       11721.40         108.51
      3017        44.9886       11804.00       11719.00         108.65
      3018        45.0009       11644.00       11716.60         107.91
      3019        45.0131       11656.00       11714.40         107.96
      3020        45.0255       11757.00       11712.20         108.43
      3021        45.0377       11840.00       11710.10         108.81
      3022        45.0500       11797.00       11708.10         108.61
      3023        45.0623       11631.00       11706.10         107.85
      3024        45.0745       11713.00       11704.20         108.23
      3025        45.0868       11452.00       11702.50         107.01
      3026        45.0990       11605.00       11700.80         107.73
      3027        45.1113       11567.00       11699.30         107.55
      3028        45.1235       11492.00       11697.90         107.20
      3029        45.1358       11619.00       11696.60         107.79
      3030        45.1481       11591.00       11695.50         107.66
      3031        45.1603       11481.00       11694.50         107.15
      3032        45.1726       11617.00       11693.70         107.78
      3033        45.1848       11638.00       11693.20         107.88
      3034        45.1971       11505.00       11692.90         107.26
      3035        45.2093       11564.00       11692.80         107.54
      3036        45.2216       11511.00       11693.00         107.29
      3037        45.2339       11405.00       11693.60         106.79
      3038        45.2461       11537.00       11694.60         107.41
      3039        45.2584       11457.00       11696.00         107.04
      3040        45.2706       11739.00       11697.90         108.35
      3041        45.2829       11662.00       11700.40         107.99
      3042        45.2951       11683.00       11703.60         108.09
      3043        45.3074       11874.00       11707.60         108.97
      3044        45.3197       11798.00       11712.50         108.62
      3045        45.3320       11897.00       11718.30         109.07
      3046        45.3443       11638.00       11725.30         107.88
      3047        45.3565       12004.00       11743.20         109.56
      3048        45.3688       12229.00       11753.50         110.58
      3049        45.3810       12209.00       11766.30         110.49
      3050        45.3933       12181.00       11783.70         110.37
      3051        45.4056       12406.00       11809.00         111.38
      3052        45.4178       12556.00       11848.20         112.05
      3053        45.4301       12689.00       11912.90         112.64
      3054        45.4423       12719.00       12019.50         112.78
      3055        45.4546       12877.00       12195.70         113.48
      3056        45.4668       13262.00       12472.30         115.16
      3057        45.4791       13534.00       12896.60         116.34
      3058        45.4914       13936.00       13489.20         118.05
      3059        45.5036       14616.00       14256.40         120.90
      3060        45.5159       15347.00       15176.90         123.88
      3061        45.5281       16278.00       16149.50         127.58
      3062        45.5404       16420.00       17054.40         128.14
      3063        45.5526       16870.00       17717.70         129.88
      3064        45.5649       17270.00       18014.50         131.41
      3065        45.5772       16792.00       17901.10         129.58
      3066        45.5894       16661.00       17474.60         129.08
      3067        45.6018       16161.00       16893.50         127.13
      3068        45.6140       15848.00       16325.00         125.89
      3069        45.6263       15167.00       15869.00         123.15
      3070        45.6385       15063.00       15580.80         122.73
      3071        45.6508       15247.00       15444.30         123.48
      3072        45.6631       14890.00       15399.90         122.03
      3073        45.6753       14549.00       15355.70         120.62
      3074        45.6876       14659.00       15228.50         121.07
      3075        45.6998       14309.00       14991.80         119.62
      3076        45.7121       14089.00       14679.50         118.70
      3077        45.7243       13807.00       14371.20         117.50
      3078        45.7366       13811.00       14141.20         117.52
      3079        45.7489       13877.00       14057.40         117.80
      3080        45.7611       13678.00       14157.60         116.95
      3081        45.7734       14265.00       14445.00         119.44
      3082        45.7856       14465.00       14870.40         120.27
      3083        45.7979       14904.00       15351.10         122.08
      3084        45.8101       15341.00       15761.30         123.86
      3085        45.8224       15586.00       15990.80         124.84
      3086        45.8347       15717.00       15968.20         125.37
      3087        45.8469       15256.00       15717.60         123.51
      3088        45.8592       14780.00       15327.80         121.57
      3089        45.8714       14746.00       14912.40         121.43
      3090        45.8838       14392.00       14551.60         119.97
      3091        45.8960       14156.00       14297.30         118.98
      3092        45.9083       13837.00       14152.30         117.63
      3093        45.9206       13965.00       14089.00         118.17
      3094        45.9328       13951.00       14049.60         118.11
      3095        45.9451       13865.00       13968.60         117.75
      3096        45.9573       13528.00       13804.70         116.31
      3097        45.9696       13363.00       13553.50         115.60
      3098        45.9818       13181.00       13248.50         114.81
      3099        45.9941       12767.00       12922.30         112.99
      3100        46.0064       12726.00       12609.80         112.81
      3101        46.0186       12194.00       12334.60         110.43
      3102        46.0309       12236.00       12104.80         110.62
      3103        46.0431       11816.00       11928.30         108.70
      3104        46.0554       11743.00       11798.80         108.36
      3105        46.0676       11355.00       11710.10         106.56
      3106        46.0799       11559.00       11650.50         107.51
      3107        46.0922       11564.00       11611.30         107.54
      3108        46.1044       11363.00       11585.00         106.60
      3109        46.1167       11324.00       11566.20         106.41
      3110        46.1289       11453.00       11552.00         107.02
      3111        46.1412       11539.00       11540.40         107.42
      3112        46.1535       11327.00       11530.80         106.43
      3113        46.1658       11456.00       11522.30         107.03
      3114        46.1781       11419.00       11514.90         106.86
      3115        46.1903       11372.00       11508.20         106.64
      3116        46.2026       11272.00       11502.10         106.17
      3117        46.2148       11485.00       11496.60         107.17
      3118        46.2271       11440.00       11491.50         106.96
      3119        46.2393       11234.00       11486.80         105.99
      3120        46.2516       11474.00       11482.50         107.12
      3121        46.2639       11479.00       11478.40         107.14
      3122        46.2761       11420.00       11474.70         106.86
      3123        46.2884       11461.00       11471.20         107.06
      3124        46.3006       11229.00       11468.00         105.97
      3125        46.3129       11471.00       11465.10         107.10
      3126        46.3252       11306.00       11462.30         106.33
      3127        46.3374       11405.00       11459.80         106.79
      3128        46.3497       11405.00       11457.50         106.79
      3129        46.3619       11326.00       11455.40         106.42
      3130        46.3742       11259.00       11453.60         106.11
      3131        46.3864       11241.00       11451.90         106.02
      3132        46.3987       11345.00       11450.50         106.51
      3133        46.4110       11496.00       11449.30         107.22
      3134        46.4233       11229.00       11448.30         105.97
      3135        46.4356       11432.00       11447.60         106.92
      3136        46.4478       11208.00       11447.10         105.87
      3137        46.4601       11331.00       11446.90         106.45
      3138        46.4723       11385.00       11446.90         106.70
      3139        46.4846       11336.00       11447.50         106.47
      3140        46.4969       11423.00       11448.10         106.88
      3141        46.5091       11469.00       11449.10         107.09
      3142        46.5214       11357.00       11450.40         106.57
      3143        46.5336       11387.00       11452.00         106.71
      3144        46.5459       11456.00       11454.00         107.03
      3145        46.5581       11618.00       11456.50         107.79
      3146        46.5704       11542.00       11459.40         107.43
      3147        46.5827       11439.00       11462.90         106.95
      3148        46.5949       11456.00       11466.90         107.03
      3149        46.6072       11373.00       11471.60         106.64
      3150        46.6194       11502.00       11476.90         107.25
      3151        46.6317       11487.00       11482.90         107.18
      3152        46.6439       11489.00       11489.60         107.19
      3153        46.6562       11384.00       11497.40         106.70
      3154        46.6685       11639.00       11506.10         107.88
      3155        46.6808       11533.00       11515.90         107.39
      3156        46.6931       11543.00       11527.10         107.44
      3157        46.7053       11617.00       11539.60         107.78
      3158        46.7176       11751.00       11553.80         108.40
      3159        46.7298       11668.00       11569.80         108.02
      3160        46.7421       11433.00       11588.10         106.93
      3161        46.7544       11612.00       11608.80         107.76
      3162        46.7666       11629.00       11632.20         107.84
      3163        46.7789       11645.00       11658.90         107.91
      3164        46.7911       12008.00       11692.80         109.58
      3165        46.8034       11804.00       11727.30         108.65
      3166        46.8156       12033.00       11766.10         109.69
      3167        46.8279       11990.00       11810.40         109.50
      3168        46.8402       12189.00       11860.60         110.40
      3169        46.8524       12036.00       11917.40         109.71
      3170        46.8647       12490.00       11984.20         111.76
      3171        46.8769       12468.00       12064.50         111.66
      3172        46.8892       12691.00       12169.80         112.65
      3173        46.9014       12828.00       12317.30         113.26
      3174        46.9137       13179.00       12546.90         114.80
      3175        46.9260       13504.00       12916.00         116.21
      3176        46.9383       13911.00       13521.10         117.94
      3177        46.9506       14929.00       14522.40         122.18
      3178        46.9628       16636.00       16105.80         128.98
      3179        46.9751       18910.00       18540.20         137.51
      3180        46.9873       21890.00       22007.40         147.95
      3181        46.9996       26412.00       26673.40         162.52
      3182        47.0119       31622.00       32386.60         177.83
      3183        47.0241       38211.00       38642.80         195.48
      3184        47.0364       43996.00       44771.80         209.75
      3185        47.0486       48929.00       49691.10         221.20
      3186        47.0609       51130.00       52550.00         226.12
      3187        47.0731       51706.00       52815.70         227.39
      3188        47.0854       49008.00       50758.30         221.38
      3189        47.0977       46167.00       47267.90         214.87
      3190        47.1099       42755.00       43425.50         206.77
      3191        47.1222       39634.00       40001.20         199.08
      3192        47.1344       37125.00       37533.20         192.68
      3193        47.1467       35856.00       36108.70         189.36
      3194        47.1589       35590.00       35533.60         188.65
      3195        47.1712       35347.00       35310.20         188.01
      3196        47.1835       35381.00       34842.00         188.10
      3197        47.1958       34211.00       33662.80         184.96
      3198        47.2081       32738.00       31619.00         180.94
      3199        47.2203       30035.00       28944.60         173.31
      3200        47.2326       27066.00       25943.50         164.52
      3201        47.2448       24133.00       22973.00         155.35
      3202        47.2571       20843.00       20221.10         144.37
      3203        47.2694       18325.00       17861.10         135.37
      3204        47.2816       16259.00       15983.50         127.51
      3205        47.2939       14967.00       14559.50         122.34
      3206        47.3061       13787.00       13559.50         117.42
      3207        47.3184       13386.00       12881.90         115.70
      3208        47.3306       12959.00       12445.80         113.84
      3209        47.3429       12732.00       12162.70         112.84
      3210        47.3552       12415.00       11976.40         111.42
      3211        47.3674       12460.00       11847.60         111.62
      3212        47.3797       12067.00       11752.20         109.85
      3213        47.3919       12143.00       11678.00         110.19
      3214        47.4042       11992.00       11616.80         109.51
      3215        47.4164       11931.00       11565.60         109.23
      3216        47.4287       11808.00       11521.30         108.67
      3217        47.4411       11682.00       11482.60         108.08
      3218        47.4533       11609.00       11448.80         107.75
      3219        47.4656       11613.00       11418.30         107.76
      3220        47.4778       11536.00       11391.10         107.41
      3221        47.4901       11407.00       11366.20         106.80
      3222        47.5023       11448.00       11343.60         107.00
      3223        47.5146       11600.00       11321.70         107.70
      3224        47.5269       11498.00       11302.50         107.23
      3225        47.5391       11381.00       11284.80         106.68
      3226        47.5514       11393.00       11268.20         106.74
      3227        47.5636       11298.00       11253.00         106.29
      3228        47.5759       11410.00       11238.60         106.82
      3229        47.5881       11441.00       11225.20         106.96
      3230        47.6004       11319.00       11212.50         106.39
      3231        47.6127       11242.00       11200.60         106.03
      3232        47.6249       11349.00       11189.50         106.53
      3233        47.6372       11259.00       11178.30         106.11
      3234        47.6494       11189.00       11168.40         105.78
      3235        47.6617       11396.00       11158.90         106.75
      3236        47.6739       11335.00       11149.90         106.47
      3237        47.6862       11479.00       11141.30         107.14
      3238        47.6986       11207.00       11133.10         105.86
      3239        47.7108       11221.00       11125.30         105.93
      3240        47.7231       11156.00       11117.90         105.62
      3241        47.7353       11125.00       11110.80         105.47
      3242        47.7476       11188.00       11104.00         105.77
      3243        47.7598       11282.00       11097.50         106.22
      3244        47.7721       10961.00       11091.30         104.69
      3245        47.7844       11112.00       11085.30         105.41
      3246        47.7966       11038.00       11079.70         105.06
      3247        47.8089       11118.00       11074.30         105.44
      3248        47.8211       11096.00       11069.10         105.34
      3249        47.8334       10885.00       11064.20         104.33
      3250        47.8456       11215.00       11059.50         105.90
      3251        47.8579       11144.00       11055.10         105.57
      3252        47.8702       11089.00       11050.90         105.30
      3253        47.8824       10946.00       11047.00         104.62
      3254        47.8947       11050.00       11043.40         105.12
      3255        47.9069       11089.00       11040.00         105.30
      3256        47.9192       10951.00       11036.80         104.65
      3257        47.9314       11032.00       11034.00         105.03
      3258        47.9438       11106.00       11031.50         105.39
      3259        47.9561       11110.00       11029.20         105.40
      3260        47.9683       11130.00       11027.40         105.50
      3261        47.9806       10918.00       11025.80         104.49
      3262        47.9928       11172.00       11024.70         105.70
      3263        48.0051       11118.00       11024.10         105.44
      3264        48.0173       10902.00       11024.00         104.41
      3265        48.0296       11037.00       11024.60         105.06
      3266        48.0419       10902.00       11026.50         104.41
      3267        48.0541       10992.00       11030.20         104.84
      3268        48.0664       11029.00       11037.30         105.02
      3269        48.0786       11071.00       11049.80         105.22
      3270        48.0909       11018.00       11071.80         104.97
      3271        48.1031       10999.00       11108.00         104.88
      3272        48.1154       11081.00       11166.10         105.27
      3273        48.1277       11245.00       11254.30         106.04
      3274        48.1399       11289.00       11378.40         106.25
      3275        48.1522       11420.00       11542.80         106.86
      3276        48.1644       11454.00       11739.20         107.02
      3277        48.1768       12001.00       11954.00         109.55
      3278        48.1890       11869.00       12157.20         108.94
      3279        48.2013       12112.00       12319.60         110.06
      3280        48.2136       12286.00       12410.60         110.84
      3281        48.2258       12218.00       12417.40         110.54
      3282        48.2381       12168.00       12351.40         110.31
      3283        48.2503       12213.00       12243.40         110.51
      3284        48.2626       11899.00       12125.10         109.08
      3285        48.2748       11969.00       12024.50         109.40
      3286        48.2871       11763.00       11956.00         108.46
      3287        48.2994       11908.00       11924.90         109.12
      3288        48.3116       12092.00       11924.90         109.96
      3289        48.3239       12127.00       11941.80         110.12
      3290        48.3361       12352.00       11957.70         111.14
      3291        48.3484       12123.00       11960.10         110.10
      3292        48.3606       12145.00       11953.40         110.20
      3293        48.3729       12107.00       11945.10         110.03
      3294        48.3852       11889.00       11971.10         109.04
      3295        48.3974       12280.00       12074.30         110.82
      3296        48.4098       12551.00       12316.40         112.03
      3297        48.4220       13009.00       12770.50         114.06
      3298        48.4343       14012.00       13538.60         118.37
      3299        48.4465       15162.00       14702.30         123.13
      3300        48.4588       17185.00       16345.50         131.09
      3301        48.4711       19464.00       18446.70         139.51
      3302        48.4833       22153.00       20857.10         148.84
      3303        48.4956       24562.00       23360.00         156.72
      3304        48.5078       26881.00       25555.10         163.95
      3305        48.5201       27803.00       27098.60         166.74
      3306        48.5323       28513.00       27691.00         168.86
      3307        48.5446       27589.00       27306.60         166.10
      3308        48.5569       26639.00       26181.30         163.21
      3309        48.5691       25589.00       24724.00         159.97
      3310        48.5814       24755.00       23287.10         157.34
      3311        48.5936       23319.00       22166.10         152.71
      3312        48.6059       22680.00       21493.00         150.60
      3313        48.6181       22399.00       21306.00         149.66
      3314        48.6304       22762.00       21516.00         150.87
      3315        48.6427       23106.00       21954.70         152.01
      3316        48.6550       23443.00       22415.80         153.11
      3317        48.6673       23900.00       22750.30         154.60
      3318        48.6795       23988.00       22901.40         154.88
      3319        48.6918       23894.00       22907.10         154.58
      3320        48.7040       23548.00       22821.70         153.45
      3321        48.7163       23475.00       22677.80         153.22
      3322        48.7286       22680.00       22495.40         150.60
      3323        48.7408       22515.00       22295.10         150.05
      3324        48.7531       22402.00       22074.40         149.67
      3325        48.7653       21991.00       21797.70         148.29
      3326        48.7776       21511.00       21395.50         146.67
      3327        48.7898       21409.00       20827.80         146.32
      3328        48.8021       20434.00       20137.50         142.95
      3329        48.8144       20100.00       19403.70         141.77
      3330        48.8266       19612.00       18710.30         140.04
      3331        48.8389       18392.00       18087.20         135.62
      3332        48.8511       17640.00       17554.00         132.82
      3333        48.8634       17227.00       17096.40         131.25
      3334        48.8756       17049.00       16706.60         130.57
      3335        48.8880       16665.00       16342.50         129.09
      3336        48.9003       16418.00       15952.80         128.13
      3337        48.9125       16091.00       15485.10         126.85
      3338        48.9248       15456.00       14925.40         124.32
      3339        48.9370       15008.00       14306.70         122.51
      3340        48.9493       14152.00       13670.10         118.96
      3341        48.9615       13573.00       13070.90         116.50
      3342        48.9738       12892.00       12529.60         113.54
      3343        48.9861       12199.00       12068.30         110.45
      3344        48.9983       11801.00       11696.00         108.63
      3345        49.0106       11549.00       11404.90         107.47
      3346        49.0228       11299.00       11191.30         106.30
      3347        49.0351       10983.00       11038.70         104.80
      3348        49.0473       10969.00       10934.50         104.73
      3349        49.0596       10873.00       10862.70         104.27
      3350        49.0719       10951.00       10812.70         104.65
      3351        49.0841       10959.00       10776.50         104.68
      3352        49.0964       10818.00       10748.30         104.01
      3353        49.1087       10953.00       10725.40         104.66
      3354        49.1210       10779.00       10705.60         103.82
      3355        49.1332       10810.00       10688.40         103.97
      3356        49.1455       10711.00       10672.80         103.49
      3357        49.1578       10785.00       10658.70         103.85
      3358        49.1700       10777.00       10645.80         103.81
      3359        49.1823       10655.00       10633.80         103.22
      3360        49.1945       10740.00       10622.70         103.63
      3361        49.2068       10817.00       10612.20         104.00
      3362        49.2190       10383.00       10602.40         101.90
      3363        49.2313       10551.00       10593.00         102.72
      3364        49.2436       10524.00       10584.10         102.59
      3365        49.2558       10661.00       10575.90         103.25
      3366        49.2681       10748.00       10567.80         103.67
      3367        49.2803       10606.00       10560.20         102.99
      3368        49.2926       10587.00       10552.80         102.89
      3369        49.3048       10443.00       10545.70         102.19
      3370        49.3171       10589.00       10538.90         102.90
      3371        49.3295       10623.00       10532.40         103.07
      3372        49.3417       10588.00       10526.10         102.90
      3373        49.3540       10374.00       10520.00         101.85
      3374        49.3662       10461.00       10514.20         102.28
      3375        49.3785       10699.00       10508.60         103.44
      3376        49.3907       10446.00       10503.30         102.21
      3377        49.4030       10623.00       10498.10         103.07
      3378        49.4153       10419.00       10493.10         102.07
      3379        49.4275       10504.00       10488.30         102.49
      3380        49.4398       10530.00       10483.80         102.62
      3381        49.4520       10481.00       10479.40         102.38
      3382        49.4643       10628.00       10475.30         103.09
      3383        49.4766       10427.00       10471.60         102.11
      3384        49.4888       10568.00       10468.50         102.80
      3385        49.5011       10425.00       10466.20         102.10
      3386        49.5133       10263.00       10465.30         101.31
      3387        49.5256       10383.00       10466.70         101.90
      3388        49.5378       10424.00       10471.70         102.10
      3389        49.5502       10480.00       10482.20         102.37
      3390        49.5625       10442.00       10500.30         102.19
      3391        49.5747       10591.00       10527.80         102.91
      3392        49.5870       10496.00       10566.30         102.45
      3393        49.5992       10615.00       10614.30         103.03
      3394        49.6115       10501.00       10668.90         102.47
      3395        49.6237       10435.00       10722.80         102.15
      3396        49.6360       10539.00       10768.60         102.66
      3397        49.6483       10417.00       10797.50         102.06
      3398        49.6605       10429.00       10804.30         102.12
      3399        49.6728       10333.00       10789.80         101.65
      3400        49.6850       10610.00       10760.40         103.00
      3401        49.6973       10423.00       10724.50         102.09
      3402        49.7095       10606.00       10690.40         102.99
      3403        49.7218       10333.00       10663.10         101.65
      3404        49.7341       10369.00       10645.50         101.83
      3405        49.7463       10503.00       10637.50         102.48
      3406        49.7586       10558.00       10636.40         102.75
      3407        49.7709       10575.00       10637.60         102.83
      3408        49.7832       10442.00       10636.50         102.19
      3409        49.7954       10629.00       10629.50         103.10
      3410        49.8077       10396.00       10615.80         101.96
      3411        49.8200       10443.00       10597.50         102.19
      3412        49.8322       10605.00       10577.80         102.98
      3413        49.8445       10631.00       10558.90         103.11
      3414        49.8567       10392.00       10543.40         101.94
      3415        49.8690       10580.00       10532.10         102.86
      3416        49.8812       10714.00       10526.40         103.51
      3417        49.8935       10819.00       10526.30         104.01
      3418        49.9058       10499.00       10532.00         102.46
      3419        49.9180       10703.00       10543.10         103.46
      3420        49.9303       10633.00       10559.60         103.12
      3421        49.9425       10790.00       10582.00         103.88
      3422        49.9548       11004.00       10612.90         104.90
      3423        49.9670       10929.00       10656.90         104.54
      3424        49.9793       11083.00       10725.50         105.28
      3425        49.9917       11094.00       10837.10         105.33
      3426        50.0039       11337.00       11021.90         106.47
      3427        50.0162       11512.00       11333.70         107.29
      3428        50.0284       11989.00       11842.80         109.49
      3429        50.0407       12668.00       12660.50         112.55
      3430        50.0529       13777.00       13894.00         117.38
      3431        50.0652       15458.00       15677.80         124.33
      3432        50.0775       18051.00       18064.00         134.35
      3433        50.0897       20809.00       20968.00         144.25
      3434        50.1020       24727.00       24223.60         157.25
      3435        50.1142       27999.00       27411.30         167.33
      3436        50.1265       30553.00       30109.40         174.79
      3437        50.1387       32195.00       31821.70         179.43
      3438        50.1510       32145.00       32294.60         179.29
      3439        50.1633       31183.00       31546.30         176.59
      3440        50.1755       29236.00       29945.70         170.99
      3441        50.1878       27550.00       27955.70         165.98
      3442        50.2000       25755.00       26043.50         160.48
      3443        50.2124       23759.00       24483.20         154.14
      3444        50.2246       23225.00       23450.00         152.40
      3445        50.2369       23018.00       22923.60         151.72
      3446        50.2492       23424.00       22768.80         153.05
      3447        50.2614       23328.00       22737.60         152.74
      3448        50.2737       23678.00       22551.60         153.88
      3449        50.2859       22683.00       22003.00         150.61
      3450        50.2982       21726.00       21031.60         147.40
      3451        50.3104       20510.00       19739.20         143.21
      3452        50.3227       18729.00       18260.90         136.85
      3453        50.3350       17236.00       16754.50         131.29
      3454        50.3472       15422.00       15342.20         124.18
      3455        50.3595       13968.00       14076.60         118.19
      3456        50.3717       13258.00       13023.40         115.14
      3457        50.3840       12262.00       12183.80         110.73
      3458        50.3962       11748.00       11563.20         108.39
      3459        50.4085       11224.00       11121.80         105.94
      3460        50.4209       10978.00       10822.80         104.78
      3461        50.4331       10950.00       10629.70         104.64
      3462        50.4454       10859.00       10502.30         104.21
      3463        50.4576       10717.00       10417.10         103.52
      3464        50.4699       10590.00       10356.00         102.91
      3465        50.4821       10328.00       10309.00         101.63
      3466        50.4944       10418.00       10271.80         102.07
      3467        50.5067       10281.00       10240.70         101.39
      3468        50.5189       10293.00       10214.10         101.45
      3469        50.5312       10324.00       10190.60         101.61
      3470        50.5434       10199.00       10168.50         100.99
      3471        50.5557       10179.00       10149.70         100.89
      3472        50.5679       10341.00       10132.80         101.69
      3473        50.5802       10153.00       10117.10         100.76
      3474        50.5925        9969.00       10102.70          99.84
      3475        50.6047       10260.00       10089.30         101.29
      3476        50.6170       10209.00       10076.20         101.04
      3477        50.6292        9962.00       10064.40          99.81
      3478        50.6416        9873.00       10053.10          99.36
      3479        50.6538       10055.00       10042.50         100.28
      3480        50.6661        9987.00       10032.40          99.93
      3481        50.6784        9949.00       10022.00          99.74
      3482        50.6906        9899.00       10012.80          99.49
      3483        50.7029        9888.00       10003.90          99.44
      3484        50.7151        9868.00        9995.45          99.34
      3485        50.7274       10043.00        9987.24         100.21
      3486        50.7396       10122.00        9979.40         100.61
      3487        50.7519       10102.00        9971.78         100.51
      3488        50.7642        9772.00        9964.41          98.85
      3489        50.7764        9991.00        9957.36          99.96
      3490        50.7887       10002.00        9950.48         100.01
      3491        50.8009        9889.00        9943.87          99.44
      3492        50.8132        9747.00        9937.43          98.73
      3493        50.8254        9643.00        9931.25          98.20
      3494        50.8377       10048.00        9925.23         100.24
      3495        50.8501        9764.00        9919.44          98.81
      3496        50.8623        9764.00        9913.97          98.81
      3497        50.8746        9762.00        9908.86          98.80
      3498        50.8868        9899.00        9905.49          99.49
      3499        50.8991        9886.00        9902.06          99.43
      3500        50.9113        9894.00        9900.44          99.47
      3501        50.9236        9839.00        9901.84          99.19
      3502        50.9359        9855.00        9908.26          99.27
      3503        50.9481        9958.00        9922.46          99.79
      3504        50.9604        9927.00        9948.52          99.63
      3505        50.9726       10171.00        9990.40         100.85
      3506        50.9849       10116.00       10052.70         100.58
      3507        50.9971       10277.00       10136.20         101.38
      3508        51.0094       10496.00       10239.40         102.45
      3509        51.0217       10694.00       10353.80         103.41
      3510        51.0340       10779.00       10463.50         103.82
      3511        51.0463       10964.00       10553.60         104.71
      3512        51.0585       10748.00       10607.10         103.67
      3513        51.0708       10756.00       10615.60         103.71
      3514        51.0830       10558.00       10581.40         102.75
      3515        51.0953       10772.00       10516.60         103.79
      3516        51.1076       10875.00       10438.80         104.28
      3517        51.1198       10444.00       10364.10         102.20
      3518        51.1321       10539.00       10302.00         102.66
      3519        51.1443       10471.00       10258.90         102.33
      3520        51.1566       10497.00       10234.20         102.46
      3521        51.1688       10459.00       10223.50         102.27
      3522        51.1811       10303.00       10218.10         101.50
      3523        51.1934       10372.00       10208.40         101.84
      3524        51.2056       10290.00       10186.60         101.44
      3525        51.2179       10308.00       10149.40         101.53
      3526        51.2301       10166.00       10099.90         100.83
      3527        51.2424       10162.00       10042.70         100.81
      3528        51.2547        9906.00        9983.99          99.53
      3529        51.2670        9808.00        9926.85          99.04
      3530        51.2793        9787.00        9874.72          98.93
      3531        51.2915        9639.00        9829.80          98.18
      3532        51.3038        9862.00        9792.28          99.31
      3533        51.3160        9599.00        9762.81          97.97
      3534        51.3283        9692.00        9740.11          98.45
      3535        51.3405        9519.00        9723.26          97.57
      3536        51.3528        9599.00        9710.54          97.97
      3537        51.3651        9555.00        9700.80          97.75
      3538        51.3773        9473.00        9693.14          97.33
      3539        51.3896        9429.00        9686.88          97.10
      3540        51.4018        9431.00        9681.93          97.11
      3541        51.4141        9446.00        9678.38          97.19
      3542        51.4263        9553.00        9676.75          97.74
      3543        51.4386        9556.00        9677.78          97.75
      3544        51.4510        9502.00        9682.40          97.48
      3545        51.4632        9569.00        9691.64          97.82
      3546        51.4755        9469.00        9706.20          97.31
      3547        51.4877        9516.00        9725.62          97.55
      3548        51.5000        9470.00        9748.91          97.31
      3549        51.5122        9489.00        9773.22          97.41
      3550        51.5245        9420.00        9795.63          97.06
      3551        51.5368        9429.00        9812.50          97.10
      3552        51.5490        9452.00        9821.29          97.22
      3553        51.5613        9285.00        9821.44          96.36
      3554        51.5735        9525.00        9814.23          97.60
      3555        51.5858        9278.00        9801.74          96.32
      3556        51.5980        9434.00        9786.40          97.13
      3557        51.6103        9502.00        9769.66          97.48
      3558        51.6226        9520.00        9753.23          97.57
      3559        51.6348        9547.00        9738.51          97.71
      3560        51.6471        9472.00        9725.88          97.32
      3561        51.6594        9422.00        9715.18          97.07
      3562        51.6717        9433.00        9705.05          97.12
      3563        51.6839        9415.00        9694.27          97.03
      3564        51.6962        9528.00        9681.76          97.61
      3565        51.7085        9177.00        9667.46          95.80
      3566        51.7207        9197.00        9651.88          95.90
      3567        51.7330        9275.00        9635.17          96.31
      3568        51.7452        9328.00        9617.87          96.58
      3569        51.7575        9375.00        9600.07          96.82
      3570        51.7697        9453.00        9582.65          97.23
      3571        51.7820        9285.00        9565.99          96.36
      3572        51.7943        9366.00        9550.79          96.78
      3573        51.8065        9425.00        9537.40          97.08
      3574        51.8188        9556.00        9525.60          97.75
      3575        51.8310        9249.00        9515.46          96.17
      3576        51.8433        9403.00        9506.60          96.97
      3577        51.8556        9364.00        9498.93          96.77
      3578        51.8679        9283.00        9492.11          96.35
      3579        51.8802        9420.00        9485.98          97.06
      3580        51.8924        9041.00        9480.40          95.08
      3581        51.9047        9363.00        9475.12          96.76
      3582        51.9169        9360.00        9470.17          96.75
      3583        51.9292        9214.00        9465.28          95.99
      3584        51.9414        9481.00        9460.53          97.37
      3585        51.9537        9267.00        9451.42          96.27
      3586        51.9660        9173.00        9446.83          95.78
      3587        51.9782        9315.00        9442.32          96.51
      3588        51.9905        9091.00        9437.81          95.35
      3589        52.0027        9129.00        9433.37          95.55
      3590        52.0150        9273.00        9428.93          96.30
      3591        52.0272        9276.00        9424.55          96.31
      3592        52.0395        9290.00        9420.18          96.38
      3593        52.0519        9213.00        9415.85          95.98
      3594        52.0641        9228.00        9411.57          96.06
      3595        52.0764        9199.00        9407.28          95.91
      3596        52.0886        9293.00        9400.90          96.40
      3597        52.1009        9386.00        9396.70          96.88
      3598        52.1131        9073.00        9392.57          95.25
      3599        52.1254        9389.00        9388.44          96.90
      3600        52.1377        9304.00        9384.35          96.46
      3601        52.1499        9133.00        9380.32          95.57
      3602        52.1622        9223.00        9376.30          96.04
      3603        52.1744        9123.00        9372.35          95.51
      3604        52.1867        9062.00        9368.42          95.19
      3605        52.1989        9131.00        9364.56          95.56
      3606        52.2112        9144.00        9360.72          95.62
      3607        52.2235        9225.00        9356.93          96.05
      3608        52.2357        9211.00        9353.23          95.97
      3609        52.2481        9306.00        9349.57          96.47
      3610        52.2603        9224.00        9346.00          96.04
      3611        52.2726        9070.00        9342.48          95.24
      3612        52.2848        9177.00        9339.06          95.80
      3613        52.2971        9036.00        9335.71          95.06
      3614        52.3094        9344.00        9332.45          96.66
      3615        52.3216        9101.00        9329.33          95.40
      3616        52.3339        9152.00        9326.30          95.67
      3617        52.3461        9004.00        9323.42          94.89
      3618        52.3584        9218.00        9320.67          96.01
      3619        52.3706        9166.00        9318.11          95.74
      3620        52.3829        9394.00        9315.71          96.92
      3621        52.3952        9255.00        9313.50          96.20
      3622        52.4074        9260.00        9311.53          96.23
      3623        52.4197        9097.00        9309.80          95.38
      3624        52.4319        9071.00        9308.34          95.24
      3625        52.4443        9288.00        9307.16          96.37
      3626        52.4566        9170.00        9306.29          95.76
      3627        52.4688        9260.00        9305.76          96.23
      3628        52.4811        9365.00        9305.57          96.77
      3629        52.4933        9268.00        9305.76          96.27
      3630        52.5056        9223.00        9306.40          96.04
      3631        52.5178        9196.00        9307.63          95.90
      3632        52.5301        9301.00        9309.77          96.44
      3633        52.5424        9422.00        9313.50          97.07
      3634        52.5546        9370.00        9320.00          96.80
      3635        52.5669        9196.00        9331.71          95.90
      3636        52.5791        9392.00        9352.48          96.91
      3637        52.5914        9430.00        9389.53          97.11
      3638        52.6036        9382.00        9453.24          96.86
      3639        52.6159        9413.00        9561.65          97.02
      3640        52.6283        9723.00        9738.33          98.61
      3641        52.6405       10133.00       10011.00         100.66
      3642        52.6528       10713.00       10416.30         103.50
      3643        52.6650       11380.00       10970.70         106.68
      3644        52.6773       12103.00       11684.80         110.01
      3645        52.6895       13175.00       12513.10         114.78
      3646        52.7018       14374.00       13393.20         119.89
      3647        52.7141       14656.00       14207.40         121.06
      3648        52.7263       15182.00       14829.60         123.21
      3649        52.7386       15453.00       15169.80         124.31
      3650        52.7508       15386.00       15181.10         124.04
      3651        52.7631       14972.00       14901.50         122.36
      3652        52.7753       14525.00       14435.60         120.52
      3653        52.7876       14301.00       13895.70         119.59
      3654        52.7999       13743.00       13387.60         117.23
      3655        52.8121       13004.00       12983.80         114.04
      3656        52.8245       12900.00       12711.60         113.58
      3657        52.8367       12724.00       12574.40         112.80
      3658        52.8490       12610.00       12536.30         112.29
      3659        52.8612       13098.00       12540.10         114.45
      3660        52.8735       12732.00       12517.60         112.84
      3661        52.8858       12679.00       12411.90         112.60
      3662        52.8980       12304.00       12199.70         110.92
      3663        52.9103       12429.00       11890.10         111.49
      3664        52.9225       11689.00       11522.60         108.12
      3665        52.9348       11303.00       11128.90         106.32
      3666        52.9470       10742.00       10745.10         103.64
      3667        52.9593       10539.00       10386.30         102.66
      3668        52.9716        9969.00       10070.20          99.84
      3669        52.9838        9545.00        9807.90          97.70
      3670        52.9961        9515.00        9598.12          97.54
      3671        53.0084        9187.00        9441.80          95.85
      3672        53.0207        9005.00        9329.12          94.89
      3673        53.0329        9202.00        9252.28          95.93
      3674        53.0452        9106.00        9200.19          95.43
      3675        53.0575        9054.00        9165.01          95.15
      3676        53.0697        9007.00        9140.56          94.91
      3677        53.0820        9242.00        9122.25          96.14
      3678        53.0942        9181.00        9107.83          95.82
      3679        53.1065        9174.00        9095.63          95.78
      3680        53.1187        9086.00        9085.06          95.32
      3681        53.1310        9104.00        9075.49          95.41
      3682        53.1433        9023.00        9066.76          94.99
      3683        53.1555        9007.00        9058.74          94.91
      3684        53.1678        8890.00        9051.19          94.29
      3685        53.1800        9031.00        9044.13          95.03
      3686        53.1924        8964.00        9037.37          94.68
      3687        53.2046        8743.00        9031.33          93.50
      3688        53.2169        8943.00        9025.12          94.57
      3689        53.2292        8932.00        9019.13          94.51
      3690        53.2414        8903.00        9013.37          94.36
      3691        53.2537        8842.00        9007.73          94.03
      3692        53.2659        8908.00        9002.28          94.38
      3693        53.2782        9002.00        8996.91          94.88
      3694        53.2904        8865.00        8991.70          94.15
      3695        53.3027        8950.00        8986.55          94.60
      3696        53.3150        8847.00        8981.49          94.06
      3697        53.3272        8960.00        8976.57          94.66
      3698        53.3395        8764.00        8971.68          93.62
      3699        53.3517        8861.00        8967.09          94.13
      3700        53.3640        8887.00        8962.35          94.27
      3701        53.3763        8863.00        8957.71          94.14
      3702        53.3886        8879.00        8953.06          94.23
      3703        53.4009        8888.00        8948.51          94.28
      3704        53.4131        8754.00        8944.04          93.56
      3705        53.4254        8781.00        8939.59          93.71
      3706        53.4376        8848.00        8935.23          94.06
      3707        53.4499        8862.00        8930.86          94.14
      3708        53.4621        8850.00        8926.59          94.07
      3709        53.4744        8840.00        8922.33          94.02
      3710        53.4867        8969.00        8918.11          94.70
      3711        53.4989        9111.00        8913.97          95.45
      3712        53.5112        8842.00        8909.84          94.03
      3713        53.5234        9023.00        8905.79          94.99
      3714        53.5357        8877.00        8901.72          94.22
      3715        53.5479        8848.00        8897.75          94.06
      3716        53.5602        8828.00        8893.78          93.96
      3717        53.5726        8775.00        8889.87          93.68
      3718        53.5848        8920.00        8886.04          94.45
      3719        53.5971        8668.00        8882.25          93.10
      3720        53.6093        8758.00        8878.64          93.58
      3721        53.6216        8762.00        8875.21          93.61
      3722        53.6338        8808.00        8872.19          93.85
      3723        53.6461        8930.00        8869.80          94.50
      3724        53.6584        8876.00        8868.52          94.21
      3725        53.6706        8886.00        8869.04          94.27
      3726        53.6829        8640.00        8872.39          92.95
      3727        53.6951        8855.00        8879.87          94.10
      3728        53.7074        8868.00        8893.19          94.17
      3729        53.7196        8932.00        8913.55          94.51
      3730        53.7319        8997.00        8941.95          94.85
      3731        53.7442        9308.00        8977.46          96.48
      3732        53.7565        9197.00        9017.01          95.90
      3733        53.7688        9309.00        9056.49          96.48
      3734        53.7810        9290.00        9089.52          96.38
      3735        53.7933        9466.00        9111.01          97.29
      3736        53.8055        9229.00        9116.94          96.07
      3737        53.8178        9222.00        9107.10          96.03
      3738        53.8301        9381.00        9084.82          96.86
      3739        53.8423        9292.00        9055.90          96.39
      3740        53.8546        9151.00        9025.45          95.66
      3741        53.8668        9034.00        8998.25          95.05
      3742        53.8791        9303.00        8976.57          96.45
      3743        53.8913        9034.00        8961.82          95.05
      3744        53.9036        9186.00        8953.24          95.84
      3745        53.9159        9018.00        8948.96          94.96
      3746        53.9282        9101.00        8945.96          95.40
      3747        53.9405        9156.00        8940.93          95.69
      3748        53.9527        9100.00        8931.52          95.39
      3749        53.9650        9070.00        8916.74          95.24
      3750        53.9772        8932.00        8897.66          94.51
      3751        53.9895        8916.00        8875.72          94.42
      3752        54.0018        8762.00        8852.87          93.61
      3753        54.0140        8838.00        8830.65          94.01
      3754        54.0263        8893.00        8809.65          94.30
      3755        54.0385        8870.00        8790.88          94.18
      3756        54.0508        8629.00        8774.46          92.89
      3757        54.0630        8976.00        8760.83          94.74
      3758        54.0753        8735.00        8749.66          93.46
      3759        54.0876        8539.00        8740.81          92.41
      3760        54.0998        8645.00        8733.89          92.98
      3761        54.1122        8671.00        8728.41          93.12
      3762        54.1244        8574.00        8724.20          92.60
      3763        54.1367        8529.00        8721.08          92.35
      3764        54.1489        8640.00        8719.22          92.95
      3765        54.1612        8664.00        8718.86          93.08
      3766        54.1735        8673.00        8720.40          93.13
      3767        54.1857        8756.00        8724.14          93.57
      3768        54.1980        8612.00        8730.21          92.80
      3769        54.2102        8695.00        8738.16          93.25
      3770        54.2225        8514.00        8747.18          92.27
      3771        54.2347        8608.00        8755.68          92.78
      3772        54.2470        8541.00        8762.12          92.42
      3773        54.2593        8641.00        8764.90          92.96
      3774        54.2715        8579.00        8763.17          92.62
      3775        54.2839        8671.00        8757.08          93.12
      3776        54.2961        8601.00        8747.83          92.74
      3777        54.3084        8598.00        8736.91          92.73
      3778        54.3206        8473.00        8725.97          92.05
      3779        54.3329        8491.00        8715.99          92.15
      3780        54.3452        8692.00        8707.75          93.23
      3781        54.3574        8452.00        8701.53          91.93
      3782        54.3697        8505.00        8697.00          92.22
      3783        54.3819        8481.00        8693.63          92.09
      3784        54.3942        8501.00        8690.49          92.20
      3785        54.4064        8638.00        8686.74          92.94
      3786        54.4187        8632.00        8681.64          92.91
      3787        54.4310        8440.00        8675.04          91.87
      3788        54.4432        8592.00        8667.30          92.69
      3789        54.4555        8581.00        8658.78          92.63
      3790        54.4678        8466.00        8650.11          92.01
      3791        54.4801        8570.00        8641.54          92.57
      3792        54.4923        8455.00        8633.45          91.95
      3793        54.5046        8679.00        8625.89          93.16
      3794        54.5169        8606.00        8619.06          92.77
      3795        54.5291        8709.00        8613.04          93.32
      3796        54.5414        8370.00        8607.71          91.49
      3797        54.5536        8567.00        8603.07          92.56
      3798        54.5659        8662.00        8598.92          93.07
      3799        54.5781        8508.00        8595.18          92.24
      3800        54.5904        8590.00        8591.69          92.68
      3801        54.6027        8545.00        8588.38          92.44
      3802        54.6149        8576.00        8584.14          92.61
      3803        54.6272        8594.00        8581.05          92.70
      3804        54.6395        8404.00        8578.05          91.67
      3805        54.6518        8514.00        8575.07          92.27
      3806        54.6640        8481.00        8572.17          92.09
      3807        54.6763        8522.00        8569.29          92.31
      3808        54.6886        8565.00        8566.46          92.55
      3809        54.7008        8404.00        8563.70          91.67
      3810        54.7131        8474.00        8560.97          92.05
      3811        54.7253        8400.00        8558.32          91.65
      3812        54.7376        8603.00        8555.70          92.75
      3813        54.7498        8441.00        8553.81          91.87
      3814        54.7621        8703.00        8550.80          93.29
      3815        54.7744        8492.00        8548.39          92.15
      3816        54.7866        8603.00        8546.08          92.75
      3817        54.7989        8415.00        8543.83          91.73
      3818        54.8112        8548.00        8541.68          92.46
      3819        54.8235        8635.00        8539.61          92.92
      3820        54.8357        8534.00        8537.65          92.38
      3821        54.8480        8512.00        8535.77          92.26
      3822        54.8603        8635.00        8534.00          92.92
      3823        54.8725        8438.00        8532.34          91.86
      3824        54.8848        8423.00        8530.79          91.78
      3825        54.8970        8512.00        8529.71          92.26
      3826        54.9093        8535.00        8528.52          92.39
      3827        54.9215        8607.00        8527.67          92.77
      3828        54.9338        8554.00        8527.44          92.49
      3829        54.9461        8582.00        8528.32          92.64
      3830        54.9583        8474.00        8531.20          92.05
      3831        54.9706        8610.00        8537.65          92.79
      3832        54.9828        8599.00        8550.09          92.73
      3833        54.9952        8698.00        8572.85          93.26
      3834        55.0074        8471.00        8611.65          92.04
      3835        55.0197        8716.00        8675.91          93.36
      3836        55.0320        8654.00        8776.56          93.03
      3837        55.0442        8902.00        8924.09          94.35
      3838        55.0565        9150.00        9129.97          95.66
      3839        55.0687        9338.00        9392.40          96.63
      3840        55.0810        9568.00        9704.68          97.82
      3841        55.0932        9717.00       10036.00          98.57
      3842        55.1055       10093.00       10353.00         100.46
      3843        55.1178       10061.00       10608.90         100.31
      3844        55.1300       10165.00       10764.40         100.82
      3845        55.1423        9960.00       10801.90          99.80
      3846        55.1545       10018.00       10726.70         100.09
      3847        55.1669        9810.00       10567.80          99.05
      3848        55.1791        9667.00       10368.80          98.32
      3849        55.1914        9558.00       10165.60          97.76
      3850        55.2037        9409.00        9989.04          97.00
      3851        55.2159        9315.00        9858.01          96.51
      3852        55.2282        9432.00        9776.77          97.12
      3853        55.2404        9446.00        9741.84          97.19
      3854        55.2527        9420.00        9737.66          97.06
      3855        55.2649        9389.00        9742.38          96.90
      3856        55.2772        9302.00        9732.49          96.45
      3857        55.2895        9102.00        9689.70          95.40
      3858        55.3017        9213.00        9608.14          95.98
      3859        55.3140        9146.00        9491.94          95.63
      3860        55.3262        8974.00        9355.30          94.73
      3861        55.3386        8989.00        9208.92          94.81
      3862        55.3508        8803.00        9065.38          93.82
      3863        55.3631        8788.00        8929.43          93.74
      3864        55.3754        8607.00        8807.24          92.77
      3865        55.3876        8493.00        8703.18          92.16
      3866        55.3999        8608.00        8617.32          92.78
      3867        55.4121        8666.00        8551.02          93.09
      3868        55.4244        8719.00        8501.44          93.38
      3869        55.4366        8284.00        8466.47          91.02
      3870        55.4489        8290.00        8442.05          91.05
      3871        55.4612        8476.00        8425.24          92.07
      3872        55.4734        8428.00        8413.47          91.80
      3873        55.4857        8290.00        8404.67          91.05
      3874        55.4979        8500.00        8397.77          92.20
      3875        55.5103        8420.00        8391.93          91.76
      3876        55.5225        8332.00        8386.85          91.28
      3877        55.5348        8585.00        8382.19          92.66
      3878        55.5471        8402.00        8377.89          91.66
      3879        55.5593        8442.00        8373.89          91.88
      3880        55.5716        8219.00        8370.07          90.66
      3881        55.5838        8270.00        8366.46          90.94
      3882        55.5961        8418.00        8362.97          91.75
      3883        55.6084        8363.00        8359.60          91.45
      3884        55.6206        8386.00        8356.37          91.58
      3885        55.6329        8537.00        8353.20          92.40
      3886        55.6451        8436.00        8350.13          91.85
      3887        55.6574        8460.00        8347.11          91.98
      3888        55.6697        8502.00        8344.17          92.21
      3889        55.6820        8284.00        8341.26          91.02
      3890        55.6943        8341.00        8338.40          91.33
      3891        55.7065        8230.00        8335.61          90.72
      3892        55.7188        8427.00        8332.79          91.80
      3893        55.7310        8494.00        8330.08          92.16
      3894        55.7433        8244.00        8327.38          90.80
      3895        55.7555        8506.00        8324.74          92.23
      3896        55.7678        8264.00        8322.12          90.91
      3897        55.7801        8340.00        8319.52          91.32
      3898        55.7923        8284.00        8316.97          91.02
      3899        55.8046        8443.00        8314.43          91.89
      3900        55.8168        8335.00        8311.94          91.30
      3901        55.8291        8274.00        8309.44          90.96
      3902        55.8414        8290.00        8307.00          91.05
      3903        55.8537        8308.00        8304.56          91.15
      3904        55.8660        8334.00        8302.12          91.29
      3905        55.8782        8376.00        8299.75          91.52
      3906        55.8905        8458.00        8297.38          91.97
      3907        55.9027        8160.00        8295.05          90.33
      3908        55.9150        8142.00        8292.73          90.23
      3909        55.9272        8239.00        8290.44          90.77
      3910        55.9395        8312.00        8288.16          91.17
      3911        55.9518        8244.00        8285.90          90.80
      3912        55.9640        8184.00        8283.68          90.47
      3913        55.9763        8087.00        8281.46          89.93
      3914        55.9885        8104.00        8279.29          90.02
      3915        56.0009        8458.00        8277.59          91.97
      3916        56.0131        8138.00        8275.46          90.21
      3917        56.0254        8227.00        8273.34          90.70
      3918        56.0377        8141.00        8271.24          90.23
      3919        56.0499        8416.00        8269.19          91.74
      3920        56.0622        8303.00        8267.14          91.12
      3921        56.0744        8250.00        8265.13          90.83
      3922        56.0867        8346.00        8263.12          91.36
      3923        56.0989        8194.00        8261.17          90.52
      3924        56.1112        8365.00        8259.22          91.46
      3925        56.1235        8322.00        8257.30          91.22
      3926        56.1357        8128.00        8255.43          90.16
      3927        56.1480        8291.00        8253.81          91.05
      3928        56.1602        8321.00        8252.00          91.22
      3929        56.1726        8149.00        8250.21          90.27
      3930        56.1848        8253.00        8248.48          90.85
      3931        56.1971        8366.00        8246.75          91.47
      3932        56.2094        8268.00        8245.08          90.93
      3933        56.2216        8292.00        8243.47          91.06
      3934        56.2339        8138.00        8241.89          90.21
      3935        56.2461        8193.00        8240.37          90.52
      3936        56.2584        8073.00        8238.90          89.85
      3937        56.2706        8231.00        8237.49          90.72
      3938        56.2829        8144.00        8236.14          90.24
      3939        56.2952        8407.00        8234.85          91.69
      3940        56.3074        8301.00        8233.65          91.11
      3941        56.3197        8400.00        8232.53          91.65
      3942        56.3320        8445.00        8231.50          91.90
      3943        56.3443        8495.00        8230.55          92.17
      3944        56.3565        8438.00        8229.72          91.86
      3945        56.3688        8175.00        8229.00          90.42
      3946        56.3811        8384.00        8228.41          91.56
      3947        56.3933        8466.00        8227.94          92.01
      3948        56.4056        8373.00        8227.62          91.50
      3949        56.4178        8533.00        8227.43          92.37
      3950        56.4301        8528.00        8227.39          92.35
      3951        56.4423        8511.00        8227.49          92.26
      3952        56.4546        8390.00        8227.75          91.60
      3953        56.4669        8434.00        8228.17          91.84
      3954        56.4791        8594.00        8228.76          92.70
      3955        56.4914        8636.00        8229.64          92.93
      3956        56.5037        8462.00        8230.94          91.99
      3957        56.5160        8611.00        8233.03          92.80
      3958        56.5282        8489.00        8236.53          92.14
      3959        56.5405        8644.00        8242.66          92.97
      3960        56.5528        8440.00        8253.43          91.87
      3961        56.5650        8569.00        8272.09          92.57
      3962        56.5773        8514.00        8304.47          92.27
      3963        56.5895        8773.00        8358.68          93.66
      3964        56.6018        8739.00        8448.54          93.48
      3965        56.6140        9064.00        8590.22          95.21
      3966        56.6263        9152.00        8807.35          95.67
      3967        56.6386        9553.00        9120.68          97.74
      3968        56.6508       10114.00        9540.71         100.57
      3969        56.6632       10852.00       10072.40         104.17
      3970        56.6754       11699.00       10680.00         108.16
      3971        56.6877       12271.00       11319.80         110.78
      3972        56.6999       12956.00       11907.60         113.82
      3973        56.7122       13274.00       12372.60         115.21
      3974        56.7245       13447.00       12643.60         115.96
      3975        56.7367       13480.00       12691.30         116.10
      3976        56.7490       13103.00       12533.60         114.47
      3977        56.7612       12765.00       12230.30         112.98
      3978        56.7735       12367.00       11851.80         111.21
      3979        56.7857       11895.00       11473.00         109.06
      3980        56.7980       11660.00       11139.80         107.98
      3981        56.8103       11102.00       10887.90         105.37
      3982        56.8226       11114.00       10731.30         105.42
      3983        56.8349       11254.00       10661.00         106.08
      3984        56.8471       11364.00       10653.90         106.60
      3985        56.8594       11307.00       10671.60         106.33
      3986        56.8716       11255.00       10671.30         106.09
      3987        56.8839       11274.00       10617.00         106.18
      3988        56.8962       11099.00       10490.60         105.35
      3989        56.9084       10844.00       10298.00         104.14
      3990        56.9207       10528.00       10055.80         102.61
      3991        56.9329       10400.00        9791.97         101.98
      3992        56.9452        9845.00        9522.13          99.22
      3993        56.9574        9383.00        9264.78          96.87
      3994        56.9697        9230.00        9026.31          96.07
      3995        56.9821        8977.00        8815.13          94.75
      3996        56.9943        8712.00        8637.98          93.34
      3997        57.0066        8554.00        8494.11          92.49
      3998        57.0188        8411.00        8385.02          91.71
      3999        57.0311        8444.00        8305.00          91.89
      4000        57.0433        8241.00        8249.72          90.78
      4001        57.0556        8326.00        8212.09          91.25
      4002        57.0679        8425.00        8187.04          91.79
      4003        57.0801        8260.00        8170.24          90.88
      4004        57.0924        8272.00        8157.94          90.95
      4005        57.1046        8320.00        8149.10          91.21
      4006        57.1169        8258.00        8142.29          90.87
      4007        57.1291        8182.00        8136.43          90.45
      4008        57.1415        8333.00        8131.32          91.29
      4009        57.1538        8320.00        8126.79          91.21
      4010        57.1660        8188.00        8122.75          90.49
      4011        57.1783        8209.00        8119.03          90.60
      4012        57.1905        8222.00        8115.65          90.68
      4013        57.2028        8266.00        8112.49          90.92
      4014        57.2150        8188.00        8109.55          90.49
      4015        57.2273        8262.00        8107.20          90.90
      4016        57.2396        8130.00        8104.39          90.17
      4017        57.2518        8296.00        8101.92          91.08
      4018        57.2641        8155.00        8099.54          90.31
      4019        57.2763        8053.00        8097.28          89.74
      4020        57.2886        8298.00        8095.09          91.09
      4021        57.3009        8104.00        8093.00          90.02
      4022        57.3132        8097.00        8090.97          89.98
      4023        57.3255        8315.00        8089.00          91.19
      4024        57.3377        8178.00        8087.11          90.43
      4025        57.3500        8063.00        8085.27          89.79
      4026        57.3622        8046.00        8083.50          89.70
      4027        57.3745        8031.00        8081.76          89.62
      4028        57.3867        7911.00        8080.30          88.94
      4029        57.3990        8116.00        8078.67          90.09
      4030        57.4113        8111.00        8077.09          90.06
      4031        57.4235        8051.00        8075.56          89.73
      4032        57.4358        8080.00        8074.31          89.89
      4033        57.4481        8284.00        8072.88          91.02
      4034        57.4604        8095.00        8071.49          89.97
      4035        57.4726        8280.00        8070.15          90.99
      4036        57.4849        8160.00        8068.84          90.33
      4037        57.4972        7994.00        8067.58          89.41
      4038        57.5094        8132.00        8066.37          90.18
      4039        57.5217        7972.00        8065.21          89.29
      4040        57.5339        7855.00        8064.10          88.63
      4041        57.5462        8062.00        8063.04          89.79
      4042        57.5584        8067.00        8062.04          89.82
      4043        57.5707        8005.00        8061.09          89.47
      4044        57.5830        8017.00        8060.21          89.54
      4045        57.5952        8287.00        8059.51          91.03
      4046        57.6076        8052.00        8058.75          89.73
      4047        57.6198        8239.00        8058.08          90.77
      4048        57.6321        7970.00        8057.48          89.27
      4049        57.6443        8067.00        8056.97          89.82
      4050        57.6566        8022.00        8056.55          89.57
      4051        57.6689        8173.00        8056.22          90.40
      4052        57.6811        8040.00        8055.99          89.67
      4053        57.6934        8045.00        8055.86          89.69
      4054        57.7056        8197.00        8055.83          90.54
      4055        57.7179        8178.00        8055.91          90.43
      4056        57.7301        8253.00        8056.08          90.85
      4057        57.7424        8327.00        8056.36          91.25
      4058        57.7547        8254.00        8056.75          90.85
      4059        57.7670        8055.00        8057.27          89.75
      4060        57.7793        8005.00        8058.02          89.47
      4061        57.7915        8146.00        8059.13          90.26
      4062        57.8038        8230.00        8060.92          90.72
      4063        57.8160        8095.00        8063.92          89.97
      4064        57.8283        8195.00        8069.15          90.53
      4065        57.8406        8088.00        8078.32          89.93
      4066        57.8528        8461.00        8094.04          91.98
      4067        57.8651        8390.00        8121.08          91.60
      4068        57.8773        8251.00        8165.99          90.83
      4069        57.8896        8537.00        8239.89          92.40
      4070        57.9018        8640.00        8355.35          92.95
      4071        57.9141        8434.00        8530.95          91.84
      4072        57.9265        8942.00        8782.73          94.56
      4073        57.9387        9230.00        9117.61          96.07
      4074        57.9510        9544.00        9538.53          97.69
      4075        57.9632        9808.00       10017.60          99.04
      4076        57.9755       10402.00       10521.10         101.99
      4077        57.9877       10786.00       10983.10         103.86
      4078        58.0000       11010.00       11350.20         104.93
      4079        58.0123       11254.00       11568.90         106.08
      4080        58.0245       11170.00       11615.50         105.69
      4081        58.0368       11000.00       11502.60         104.88
      4082        58.0490       10832.00       11273.70         104.08
      4083        58.0613       10470.00       10981.10         102.32
      4084        58.0736       10374.00       10682.30         101.85
      4085        58.0859       10136.00       10413.50         100.68
      4086        58.0982        9760.00       10203.50          98.79
      4087        58.1104        9680.00       10065.80          98.39
      4088        58.1227        9737.00        9996.87          98.68
      4089        58.1349        9767.00        9982.92          98.83
      4090        58.1472        9764.00        9997.46          98.81
      4091        58.1594        9897.00       10008.50          99.48
      4092        58.1717        9941.00        9986.47          99.70
      4093        58.1840        9736.00        9912.15          98.67
      4094        58.1962        9713.00        9783.90          98.55
      4095        58.2085        9434.00        9610.82          97.13
      4096        58.2207        9396.00        9413.32          96.93
      4097        58.2331        9271.00        9204.82          96.29
      4098        58.2453        9099.00        9001.09          95.39
      4099        58.2576        8746.00        8807.22          93.52
      4100        58.2699        8624.00        8631.09          92.87
      4101        58.2821        8405.00        8478.50          91.68
      4102        58.2944        8424.00        8349.94          91.78
      4103        58.3066        8189.00        8248.53          90.49
      4104        58.3189        8252.00        8171.22          90.84
      4105        58.3311        8133.00        8116.04          90.18
      4106        58.3434        8186.00        8077.65          90.48
      4107        58.3557        8237.00        8051.98          90.76
      4108        58.3679        7893.00        8035.13          88.84
      4109        58.3803        8364.00        8023.71          91.45
      4110        58.3925        8140.00        8015.82          90.22
      4111        58.4048        8119.00        8009.94          90.11
      4112        58.4170        7976.00        8005.39          89.31
      4113        58.4293        8160.00        8001.64          90.33
      4114        58.4416        8041.00        7998.46          89.67
      4115        58.4538        8142.00        7995.73          90.23
      4116        58.4661        8002.00        7993.33          89.45
      4117        58.4783        8053.00        7991.24          89.74
      4118        58.4906        8149.00        7989.36          90.27
      4119        58.5028        7969.00        7987.72          89.27
      4120        58.5151        7910.00        7986.24          88.94
      4121        58.5274        8008.00        7984.92          89.49
      4122        58.5397        8039.00        7983.77          89.66
      4123        58.5520        7996.00        7982.74          89.42
      4124        58.5642        8085.00        7981.85          89.92
      4125        58.5765        8124.00        7981.07          90.13
      4126        58.5887        7987.00        7980.42          89.37
      4127        58.6010        8083.00        7979.92          89.91
      4128        58.6133        8092.00        7979.51          89.96
      4129        58.6255        8082.00        7979.23          89.90
      4130        58.6378        8182.00        7979.08          90.45
      4131        58.6500        8112.00        7979.06          90.07
      4132        58.6623        8187.00        7979.17          90.48
      4133        58.6746        8020.00        7979.41          89.55
      4134        58.6869        8188.00        7979.79          90.49
      4135        58.6992        8127.00        7980.31          90.15
      4136        58.7114        8207.00        7980.95          90.59
      4137        58.7237        8069.00        7981.74          89.83
      4138        58.7359        8209.00        7982.00          90.60
      4139        58.7482        8270.00        7983.06          90.94
      4140        58.7605        8179.00        7984.31          90.44
      4141        58.7727        8206.00        7985.80          90.59
      4142        58.7850        8167.00        7987.72          90.37
      4143        58.7972        8134.00        7990.38          90.19
      4144        58.8095        8135.00        7994.44          90.19
      4145        58.8217        8109.00        8000.87          90.05
      4146        58.8341        8210.00        8011.60          90.61
      4147        58.8464        8224.00        8029.61          90.69
      4148        58.8586        8299.00        8059.47          91.10
      4149        58.8709        8252.00        8109.33          90.84
      4150        58.8831        8468.00        8189.59          92.02
      4151        58.8954        8655.00        8316.94          93.03
      4152        58.9076        8978.00        8508.96          94.75
      4153        58.9199        8996.00        8788.44          94.85
      4154        58.9322        9591.00        9168.85          97.93
      4155        58.9444       10010.00        9647.26         100.05
      4156        58.9567       10773.00       10212.50         103.79
      4157        58.9689       11485.00       10812.30         107.17
      4158        58.9813       11839.00       11393.00         108.81
      4159        58.9935       12398.00       11873.60         111.35
      4160        59.0058       12703.00       12198.20         112.71
      4161        59.0181       12639.00       12324.00         112.42
      4162        59.0303       12452.00       12252.70         111.59
      4163        59.0426       12028.00       12021.80         109.67
      4164        59.0548       11569.00       11696.70         107.56
      4165        59.0671       11096.00       11337.00         105.34
      4166        59.0793       10905.00       11001.70         104.43
      4167        59.0916       10611.00       10723.10         103.01
      4168        59.1039       10711.00       10527.00         103.49
      4169        59.1161       10670.00       10421.70         103.30
      4170        59.1285       10706.00       10399.20         103.47
      4171        59.1407       10932.00       10441.10         104.56
      4172        59.1530       11045.00       10521.70         105.10
      4173        59.1652       11012.00       10614.20         104.94
      4174        59.1775       11020.00       10704.50         104.98
      4175        59.1898       11138.00       10793.40         105.54
      4176        59.2020       11105.00       10897.10         105.38
      4177        59.2143       11282.00       11038.60         106.22
      4178        59.2265       11246.00       11225.70         106.05
      4179        59.2388       11294.00       11449.90         106.27
      4180        59.2510       11677.00       11673.80         108.06
      4181        59.2633       11671.00       11853.80         108.03
      4182        59.2757       11852.00       11941.50         108.87
      4183        59.2879       11767.00       11906.80         108.48
      4184        59.3002       11640.00       11744.70         107.89
      4185        59.3124       11322.00       11481.70         106.40
      4186        59.3247       10886.00       11157.80         104.34
      4187        59.3369       10685.00       10825.70         103.37
      4188        59.3492       10250.00       10522.00         101.24
      4189        59.3615        9915.00       10279.80          99.57
      4190        59.3737        9895.00       10121.30          99.47
      4191        59.3860        9797.00       10054.90          98.98
      4192        59.3982        9775.00       10084.40          98.87
      4193        59.4105       10207.00       10202.20         101.03
      4194        59.4228       10160.00       10387.20         100.80
      4195        59.4351       10331.00       10613.30         101.64
      4196        59.4474       10616.00       10844.30         103.03
      4197        59.4596       10736.00       11043.00         103.61
      4198        59.4719       10689.00       11182.70         103.39
      4199        59.4841       10973.00       11239.60         104.75
      4200        59.4964       10826.00       11201.80         104.05
      4201        59.5086       10716.00       11067.70         103.52
      4202        59.5209       10167.00       10846.00         100.83
      4203        59.5332        9846.00       10561.50          99.23
      4204        59.5454        9850.00       10250.10          99.25
      4205        59.5577        9474.00        9939.52          97.33
      4206        59.5700        9176.00        9661.77          95.79
      4207        59.5823        9096.00        9430.57          95.37
      4208        59.5945        8667.00        9258.91          93.10
      4209        59.6068        8960.00        9144.84          94.66
      4210        59.6191        8833.00        9082.39          93.98
      4211        59.6313        8862.00        9057.82          94.14
      4212        59.6436        8837.00        9050.90          94.01
      4213        59.6558        8921.00        9042.65          94.45
      4214        59.6681        8917.00        9016.69          94.43
      4215        59.6803        9090.00        8964.58          95.34
      4216        59.6926        8746.00        8885.24          93.52
      4217        59.7049        8579.00        8785.52          92.62
      4218        59.7172        8643.00        8675.49          92.97
      4219        59.7295        8519.00        8561.33          92.30
      4220        59.7417        8286.00        8450.66          91.03
      4221        59.7540        8320.00        8345.50          91.21
      4222        59.7662        8275.00        8250.40          90.97
      4223        59.7785        8141.00        8166.04          90.23
      4224        59.7908        8124.00        8095.45          90.13
      4225        59.8030        7909.00        8038.78          88.93
      4226        59.8153        8056.00        7994.66          89.76
      4227        59.8275        7847.00        7962.52          88.58
      4228        59.8398        8237.00        7939.60          90.76
      4229        59.8520        7969.00        7923.94          89.27
      4230        59.8644        7848.00        7913.13          88.59
      4231        59.8767        7989.00        7905.61          89.38
      4232        59.8889        7959.00        7900.19          89.21
      4233        59.9012        7886.00        7895.99          88.80
      4234        59.9134        7798.00        7892.60          88.31
      4235        59.9257        7810.00        7889.68          88.37
      4236        59.9379        7856.00        7887.13          88.63
      4237        59.9502        7879.00        7885.09          88.76
      4238        59.9625        7856.00        7882.97          88.63
      4239        59.9747        7892.00        7881.03          88.84
      4240        59.9870        7967.00        7879.20          89.26
      4241        59.9993        7776.00        7877.51          88.18
      4242        60.0116        7924.00        7875.90          89.02
      4243        60.0238        8002.00        7874.39          89.45
      4244        60.0361        7813.00        7872.94          88.39
      4245        60.0484        7877.00        7871.55          88.75
      4246        60.0606        7819.00        7869.77          88.43
      4247        60.0729        8002.00        7868.50          89.45
      4248        60.0851        7783.00        7867.31          88.22
      4249        60.0974        7849.00        7866.18          88.59
      4250        60.1096        7783.00        7865.13          88.22
      4251        60.1219        7877.00        7864.18          88.75
      4252        60.1342        7785.00        7863.38          88.23
      4253        60.1465        7922.00        7862.79          89.01
      4254        60.1588        8147.00        7862.48          90.26
      4255        60.1710        7877.00        7862.54          88.75
      4256        60.1833        8003.00        7863.05          89.46
      4257        60.1955        7948.00        7864.03          89.15
      4258        60.2078        7827.00        7865.46          88.47
      4259        60.2201        7925.00        7866.95          89.02
      4260        60.2323        7815.00        7868.70          88.40
      4261        60.2446        7895.00        7870.21          88.85
      4262        60.2568        7901.00        7871.15          88.89
      4263        60.2691        7874.00        7871.31          88.74
      4264        60.2813        7872.00        7870.60          88.72
      4265        60.2937        7758.00        7869.09          88.08
      4266        60.3060        8010.00        7867.01          89.50
      4267        60.3182        7875.00        7864.66          88.74
      4268        60.3305        7875.00        7862.27          88.74
      4269        60.3427        7872.00        7860.07          88.72
      4270        60.3550        7826.00        7858.16          88.46
      4271        60.3672        7763.00        7856.64          88.11
      4272        60.3795        7975.00        7855.48          89.30
      4273        60.3918        7938.00        7854.65          89.10
      4274        60.4040        7860.00        7854.02          88.66
      4275        60.4163        7795.00        7853.44          88.29
      4276        60.4286        8158.00        7852.75          90.32
      4277        60.4409        7680.00        7851.83          87.64
      4278        60.4531        7926.00        7850.65          89.03
      4279        60.4654        7765.00        7849.23          88.12
      4280        60.4777        7777.00        7847.66          88.19
      4281        60.4899        7815.00        7846.08          88.40
      4282        60.5022        7767.00        7844.57          88.13
      4283        60.5144        7672.00        7843.29          87.59
      4284        60.5267        7795.00        7842.37          88.29
      4285        60.5389        7831.00        7842.05          88.49
      4286        60.5512        7881.00        7842.69          88.78
      4287        60.5635        7807.00        7844.79          88.36
      4288        60.5758        7806.00        7849.02          88.35
      4289        60.5881        7685.00        7856.37          87.66
      4290        60.6003        7837.00        7867.73          88.53
      4291        60.6126        7889.00        7884.20          88.82
      4292        60.6248        7814.00        7905.93          88.40
      4293        60.6371        7880.00        7932.89          88.77
      4294        60.6494        8011.00        7963.36          89.50
      4295        60.6616        7996.00        7994.29          89.42
      4296        60.6739        8123.00        8022.66          90.13
      4297        60.6861        8097.00        8044.47          89.98
      4298        60.6984        8137.00        8057.26          90.21
      4299        60.7107        8115.00        8059.59          90.08
      4300        60.7230        8194.00        8052.27          90.52
      4301        60.7353        8077.00        8037.64          89.87
      4302        60.7475        8023.00        8019.15          89.57
      4303        60.7598        8013.00        7999.62          89.52
      4304        60.7720        8063.00        7981.79          89.79
      4305        60.7843        7996.00        7967.01          89.42
      4306        60.7965        7832.00        7956.46          88.50
      4307        60.8088        8120.00        7950.17          90.11
      4308        60.8211        8032.00        7947.70          89.62
      4309        60.8333        7954.00        7947.82          89.19
      4310        60.8456        8126.00        7948.80          90.14
      4311        60.8579        7954.00        7948.77          89.19
      4312        60.8702        8127.00        7946.24          90.15
      4313        60.8824        7959.00        7940.46          89.21
      4314        60.8947        7962.00        7931.47          89.23
      4315        60.9070        8032.00        7920.11          89.62
      4316        60.9192        7790.00        7907.53          88.26
      4317        60.9315        8004.00        7894.45          89.47
      4318        60.9437        7765.00        7881.71          88.12
      4319        60.9560        7762.00        7869.54          88.10
      4320        60.9682        7787.00        7858.44          88.24
      4321        60.9805        7743.00        7848.50          87.99
      4322        60.9929        7992.00        7840.00          89.40
      4323        61.0051        7750.00        7833.12          88.03
      4324        61.0174        7778.00        7827.72          88.19
      4325        61.0296        7763.00        7823.75          88.11
      4326        61.0419        7801.00        7820.93          88.32
      4327        61.0541        7784.00        7819.05          88.23
      4328        61.0664        7784.00        7817.82          88.23
      4329        61.0787        7721.00        7817.07          87.87
      4330        61.0909        7900.00        7816.11          88.88
      4331        61.1032        7804.00        7815.91          88.34
      4332        61.1154        7869.00        7815.88          88.71
      4333        61.1278        7833.00        7815.97          88.50
      4334        61.1400        7793.00        7816.17          88.28
      4335        61.1523        8043.00        7816.47          89.68
      4336        61.1646        7736.00        7816.87          87.95
      4337        61.1768        7986.00        7817.36          89.36
      4338        61.1891        7962.00        7817.94          89.23
      4339        61.2013        8005.00        7818.59          89.47
      4340        61.2136        7928.00        7819.34          89.04
      4341        61.2258        7794.00        7820.16          88.28
      4342        61.2381        7672.00        7821.07          87.59
      4343        61.2504        7872.00        7822.09          88.72
      4344        61.2627        7938.00        7823.01          89.10
      4345        61.2750        7962.00        7824.50          89.23
      4346        61.2872        7836.00        7826.47          88.52
      4347        61.2995        7945.00        7829.37          89.13
      4348        61.3117        7764.00        7833.83          88.11
      4349        61.3240        7871.00        7841.06          88.72
      4350        61.3363        7908.00        7852.93          88.93
      4351        61.3485        7854.00        7872.35          88.62
      4352        61.3608        7978.00        7904.49          89.32
      4353        61.3730        8101.00        7955.73          90.01
      4354        61.3853        8180.00        8038.27          90.44
      4355        61.3975        8430.00        8164.03          91.82
      4356        61.4099        8426.00        8350.46          91.79
      4357        61.4222        8705.00        8610.74          93.30
      4358        61.4344        8979.00        8949.44          94.76
      4359        61.4467        9303.00        9366.94          96.45
      4360        61.4589        9911.00        9834.53          99.55
      4361        61.4712       10235.00       10319.50         101.17
      4362        61.4834       10766.00       10763.40         103.76
      4363        61.4957       10961.00       11118.60         104.69
      4364        61.5080       11085.00       11338.50         105.29
      4365        61.5202       10961.00       11402.20         104.69
      4366        61.5325       11017.00       11318.80         104.96
      4367        61.5448       10692.00       11122.80         103.40
      4368        61.5571       10316.00       10858.70         101.57
      4369        61.5693       10086.00       10578.00         100.43
      4370        61.5816        9720.00       10314.80          98.59
      4371        61.5939        9736.00       10099.90          98.67
      4372        61.6061        9449.00        9952.31          97.21
      4373        61.6184        9473.00        9879.95          97.33
      4374        61.6306        9707.00        9885.65          98.52
      4375        61.6429        9763.00        9964.50          98.81
      4376        61.6551       10080.00       10106.00         100.40
      4377        61.6674       10360.00       10303.10         101.78
      4378        61.6798       10293.00       10549.90         101.45
      4379        61.6920       10814.00       10844.20         103.99
      4380        61.7043       11090.00       11194.20         105.31
      4381        61.7165       11792.00       11590.80         108.59
      4382        61.7288       12221.00       12021.40         110.55
      4383        61.7411       12749.00       12443.00         112.91
      4384        61.7533       13162.00       12798.10         114.73
      4385        61.7656       13188.00       13037.80         114.84
      4386        61.7778       13107.00       13122.30         114.49
      4387        61.7901       12802.00       13049.90         113.15
      4388        61.8023       12554.00       12858.30         112.04
      4389        61.8147       12548.00       12613.70         112.02
      4390        61.8270       12035.00       12402.30         109.70
      4391        61.8392       12016.00       12304.50         109.62
      4392        61.8515       11948.00       12379.50         109.31
      4393        61.8637       12379.00       12657.60         111.26
      4394        61.8760       12911.00       13139.40         113.63
      4395        61.8882       13693.00       13773.30         117.02
      4396        61.9005       14551.00       14487.40         120.63
      4397        61.9128       15468.00       15167.00         124.37
      4398        61.9250       16139.00       15692.90         127.04
      4399        61.9373       16471.00       15979.50         128.34
      4400        61.9496       16352.00       15973.60         127.88
      4401        61.9619       15963.00       15684.10         126.35
      4402        61.9741       15102.00       15176.60         122.89
      4403        61.9864       14552.00       14532.10         120.63
      4404        61.9987       13557.00       13845.10         116.43
      4405        62.0109       12770.00       13192.30         113.00
      4406        62.0232       11984.00       12614.00         109.47
      4407        62.0354       11418.00       12146.60         106.86
      4408        62.0477       11253.00       11793.80         106.08
      4409        62.0599       11283.00       11554.40         106.22
      4410        62.0722       11330.00       11401.00         106.44
      4411        62.0846       11418.00       11299.20         106.86
      4412        62.0968       11381.00       11207.10         106.68
      4413        62.1091       11531.00       11084.90         107.38
      4414        62.1213       11255.00       10910.80         106.09
      4415        62.1336       11198.00       10676.80         105.82
      4416        62.1458       10852.00       10398.50         104.17
      4417        62.1581       10200.00       10091.30         101.00
      4418        62.1704        9977.00        9775.93          99.88
      4419        62.1826        9685.00        9468.84          98.41
      4420        62.1949        9129.00        9174.32          95.55
      4421        62.2071        8652.00        8903.01          93.02
      4422        62.2195        8658.00        8655.97          93.05
      4423        62.2317        8494.00        8442.04          92.16
      4424        62.2440        8299.00        8261.47          91.10
      4425        62.2563        8078.00        8116.93          89.88
      4426        62.2685        7836.00        8007.46          88.52
      4427        62.2808        8106.00        7926.87          90.03
      4428        62.2930        7969.00        7870.80          89.27
      4429        62.3053        8024.00        7832.24          89.58
      4430        62.3175        7864.00        7806.48          88.68
      4431        62.3298        7783.00        7788.84          88.22
      4432        62.3421        7883.00        7776.46          88.79
      4433        62.3544        7825.00        7767.37          88.46
      4434        62.3667        7889.00        7760.19          88.82
      4435        62.3789        7829.00        7754.30          88.48
      4436        62.3912        7897.00        7749.20          88.87
      4437        62.4034        7802.00        7744.74          88.33
      4438        62.4157        7746.00        7740.70          88.01
      4439        62.4280        7837.00        7737.03          88.53
      4440        62.4402        7752.00        7733.69          88.05
      4441        62.4525        7834.00        7730.58          88.51
      4442        62.4647        7741.00        7727.71          87.98
      4443        62.4771        7707.00        7724.99          87.79
      4444        62.4893        7910.00        7722.45          88.94
      4445        62.5016        7662.00        7720.02          87.53
      4446        62.5139        7625.00        7717.70          87.32
      4447        62.5261        7773.00        7715.50          88.16
      4448        62.5384        7763.00        7713.37          88.11
      4449        62.5506        7684.00        7711.33          87.66
      4450        62.5629        7812.00        7709.34          88.39
      4451        62.5751        7716.00        7707.43          87.84
      4452        62.5874        7674.00        7705.55          87.60
      4453        62.5997        7550.00        7703.73          86.89
      4454        62.6120        7651.00        7701.96          87.47
      4455        62.6243        7598.00        7700.22          87.17
      4456        62.6365        7603.00        7698.54          87.20
      4457        62.6488        7591.00        7696.87          87.13
      4458        62.6610        7661.00        7695.25          87.53
      4459        62.6733        7800.00        7693.64          88.32
      4460        62.6856        7762.00        7692.06          88.10
      4461        62.6978        7590.00        7690.52          87.12
      4462        62.7101        7616.00        7688.99          87.27
      4463        62.7223        7636.00        7687.49          87.38
      4464        62.7346        7607.00        7686.00          87.22
      4465        62.7469        7537.00        7684.54          86.82
      4466        62.7592        7676.00        7683.09          87.61
      4467        62.7715        7620.00        7681.65          87.29
      4468        62.7837        7782.00        7680.24          88.22
      4469        62.7960        7758.00        7678.83          88.08
      4470        62.8082        7677.00        7677.44          87.62
      4471        62.8205        7562.00        7676.06          86.96
      4472        62.8327        7558.00        7674.69          86.94
      4473        62.8450        7694.00        7673.30          87.72
      4474        62.8573        7755.00        7671.94          88.06
      4475        62.8695        7612.00        7670.61          87.25
      4476        62.8819        7569.00        7669.27          87.00
      4477        62.8941        7555.00        7667.97          86.92
      4478        62.9064        7612.00        7666.65          87.25
      4479        62.9186        7438.00        7665.34          86.24
      4480        62.9309        7647.00        7664.03          87.45
      4481        62.9432        7576.00        7662.72          87.04
      4482        62.9554        7479.00        7661.43          86.48
      4483        62.9677        7415.00        7660.14          86.11
      4484        62.9799        7618.00        7658.86          87.28
      4485        62.9922        7719.00        7657.57          87.86
      4486        63.0045        7552.00        7656.30          86.90
      4487        63.0168        7564.00        7655.00          86.97
      4488        63.0291        7732.00        7653.73          87.93
      4489        63.0413        7503.00        7652.46          86.62
      4490        63.0536        7562.00        7651.19          86.96
      4491        63.0658        7593.00        7649.94          87.14
      4492        63.0781        7578.00        7648.68          87.05
      4493        63.0903        7495.00        7647.42          86.57
      4494        63.1026        7650.00        7646.16          87.46
      4495        63.1149        7554.00        7644.90          86.91
      4496        63.1271        7502.00        7643.65          86.61
      4497        63.1395        7451.00        7642.39          86.32
      4498        63.1517        7411.00        7641.15          86.09
      4499        63.1640        7669.00        7639.89          87.57
      4500        63.1762        7434.00        7638.64          86.22
      4501        63.1885        7439.00        7637.39          86.25
      4502        63.2008        7586.00        7636.14          87.10
      4503        63.2130        7602.00        7634.89          87.19
      4504        63.2253        7597.00        7633.64          87.16
      4505        63.2375        7469.00        7632.40          86.42
      4506        63.2498        7433.00        7631.14          86.21
      4507        63.2621        7594.00        7629.90          87.14
      4508        63.2744        7426.00        7628.64          86.17
      4509        63.2867        7662.00        7627.43          87.53
      4510        63.2989        7508.00        7626.19          86.65
      4511        63.3112        7479.00        7624.94          86.48
      4512        63.3234        7377.00        7623.69          85.89
      4513        63.3357        7397.00        7622.44          86.01
      4514        63.3479        7585.00        7621.19          87.09
      4515        63.3602        7596.00        7619.93          87.15
      4516        63.3725        7508.00        7618.68          86.65
      4517        63.3848        7570.00        7617.43          87.01
      4518        63.3971        7421.00        7616.17          86.15
      4519        63.4093        7386.00        7614.92          85.94
      4520        63.4216        7553.00        7613.66          86.91
      4521        63.4338        7581.00        7612.41          87.07
      4522        63.4461        7567.00        7611.14          86.99
      4523        63.4584        7425.00        7609.88          86.17
      4524        63.4706        7551.00        7608.65          86.90
      4525        63.4829        7484.00        7607.38          86.51
      4526        63.4951        7471.00        7606.12          86.43
      4527        63.5074        7555.00        7604.85          86.92
      4528        63.5197        7449.00        7603.59          86.31
      4529        63.5320        7434.00        7602.32          86.22
      4530        63.5443        7402.00        7601.05          86.03
      4531        63.5565        7507.00        7599.78          86.64
      4532        63.5688        7363.00        7598.50          85.81
      4533        63.5810        7611.00        7597.24          87.24
      4534        63.5933        7350.00        7595.96          85.73
      4535        63.6055        7561.00        7594.69          86.95
      4536        63.6178        7464.00        7593.40          86.39
      4537        63.6301        7464.00        7592.12          86.39
      4538        63.6423        7462.00        7590.84          86.38
      4539        63.6547        7595.00        7589.56          87.15
      4540        63.6669        7438.00        7588.28          86.24
      4541        63.6792        7372.00        7586.61          85.86
      4542        63.6914        7264.00        7585.34          85.23
      4543        63.7037        7322.00        7584.05          85.57
      4544        63.7160        7301.00        7582.76          85.45
      4545        63.7282        7520.00        7581.47          86.72
      4546        63.7405        7527.00        7580.18          86.76
      4547        63.7527        7431.00        7578.89          86.20
      4548        63.7650        7320.00        7577.59          85.56
      4549        63.7773        7270.00        7576.30          85.26
      4550        63.7896        7441.00        7575.00          86.26
      4551        63.8019        7430.00        7573.69          86.20
      4552        63.8141        7519.00        7572.40          86.71
      4553        63.8264        7497.00        7571.08          86.59
      4554        63.8386        7526.00        7569.78          86.75
      4555        63.8509        7442.00        7568.29          86.27
      4556        63.8631        7501.00        7566.99          86.61
      4557        63.8754        7351.00        7565.67          85.74
      4558        63.8877        7537.00        7564.36          86.82
      4559        63.9000        7436.00        7563.05          86.23
      4560        63.9123        7541.00        7561.73          86.84
      4561        63.9245        7408.00        7560.41          86.07
      4562        63.9368        7432.00        7559.09          86.21
      4563        63.9490        7363.00        7557.77          85.81
      4564        63.9613        7457.00        7555.98          86.35
      4565        63.9736        7369.00        7554.65          85.84
      4566        63.9858        7408.00        7553.34          86.07
      4567        63.9981        7367.00        7552.01          85.83
      4568        64.0103        7426.00        7550.69          86.17
      4569        64.0226        7390.00        7549.35          85.97
      4570        64.0349        7324.00        7548.03          85.58
      4571        64.0472        7494.00        7546.69          86.57
      4572        64.0595        7452.00        7545.35          86.32
      4573        64.0717        7535.00        7544.01          86.80
      4574        64.0840        7137.00        7542.67          84.48
      4575        64.0962        7413.00        7541.33          86.10
      4576        64.1085        7418.00        7539.98          86.13
      4577        64.1207        7451.00        7538.06          86.32
      4578        64.1330        7393.00        7536.49          85.98
      4579        64.1453        7332.00        7535.14          85.63
      4580        64.1576        7541.00        7533.80          86.84
      4581        64.1699        7361.00        7532.45          85.80
      4582        64.1821        7312.00        7531.11          85.51
      4583        64.1944        7332.00        7529.76          85.63
      4584        64.2066        7371.00        7528.41          85.85
      4585        64.2189        7377.00        7527.05          85.89
      4586        64.2312        7411.00        7525.69          86.09
      4587        64.2434        7239.00        7524.34          85.08
      4588        64.2557        7307.00        7522.98          85.48
      4589        64.2679        7378.00        7521.62          85.90
      4590        64.2803        7431.00        7520.25          86.20
      4591        64.2925        7313.00        7518.60          85.52
      4592        64.3048        7181.00        7517.24          84.74
      4593        64.3171        7264.00        7515.86          85.23
      4594        64.3293        7341.00        7514.50          85.68
      4595        64.3416        7397.00        7513.12          86.01
      4596        64.3538        7383.00        7511.76          85.92
      4597        64.3661        7294.00        7510.38          85.40
      4598        64.3783        7432.00        7509.01          86.21
      4599        64.3906        7545.00        7507.62          86.86
      4600        64.4030        7346.00        7506.24          85.71
      4601        64.4152        7471.00        7504.86          86.43
      4602        64.4275        7421.00        7503.47          86.15
      4603        64.4397        7466.00        7502.09          86.41
      4604        64.4520        7295.00        7500.70          85.41
      4605        64.4642        7247.00        7499.32          85.13
      4606        64.4765        7244.00        7497.92          85.11
      4607        64.4888        7397.00        7496.53          86.01
      4608        64.5010        7335.00        7495.14          85.64
      4609        64.5133        7342.00        7493.74          85.69
      4610        64.5256        7240.00        7492.35          85.09
      4611        64.5379        7427.00        7490.95          86.18
      4612        64.5501        7409.00        7489.56          86.08
      4613        64.5624        7424.00        7488.15          86.16
      4614        64.5747        7488.00        7486.75          86.53
      4615        64.5869        7402.00        7485.35          86.03
      4616        64.5992        7389.00        7483.94          85.96
      4617        64.6114        7291.00        7482.54          85.39
      4618        64.6237        7373.00        7481.14          85.87
      4619        64.6359        7507.00        7479.74          86.64
      4620        64.6482        7256.00        7478.33          85.18
      4621        64.6606        7333.00        7476.91          85.63
      4622        64.6728        7377.00        7475.51          85.89
      4623        64.6851        7172.00        7474.10          84.69
      4624        64.6973        7419.00        7472.70          86.13
      4625        64.7096        7351.00        7471.29          85.74
      4626        64.7218        7206.00        7469.89          84.89
      4627        64.7341        7276.00        7468.48          85.30
      4628        64.7464        7433.00        7467.07          86.21
      4629        64.7586        7379.00        7465.68          85.90
      4630        64.7710        7356.00        7464.27          85.77
      4631        64.7832        7365.00        7462.87          85.82
      4632        64.7955        7333.00        7461.47          85.63
      4633        64.8078        7230.00        7460.06          85.03
      4634        64.8200        7280.00        7458.67          85.32
      4635        64.8323        7225.00        7457.27          85.00
      4636        64.8445        7313.00        7455.87          85.52
      4637        64.8568        7423.00        7454.47          86.16
      4638        64.8690        7471.00        7453.08          86.43
      4639        64.8813        7483.00        7451.67          86.50
      4640        64.8936        7321.00        7450.28          85.56
      4641        64.9059        7291.00        7448.91          85.39
      4642        64.9182        7391.00        7447.55          85.97
      4643        64.9304        7317.00        7446.25          85.54
      4644        64.9427        7415.00        7445.02          86.11
      4645        64.9549        7367.00        7443.93          85.83
      4646        64.9672        7263.00        7443.07          85.22
      4647        64.9795        7338.00        7442.60          85.66
      4648        64.9917        7240.00        7442.76          85.09
      4649        65.0040        7445.00        7443.93          86.28
      4650        65.0163        7348.00        7446.64          85.72
      4651        65.0286        7307.00        7451.69          85.48
      4652        65.0408        7334.00        7459.89          85.64
      4653        65.0531        7213.00        7472.33          84.93
      4654        65.0654        7291.00        7489.72          85.39
      4655        65.0776        7391.00        7512.06          85.97
      4656        65.0899        7281.00        7539.11          85.33
      4657        65.1021        7351.00        7568.79          85.74
      4658        65.1144        7488.00        7598.90          86.53
      4659        65.1266        7415.00        7625.80          86.11
      4660        65.1389        7428.00        7646.71          86.19
      4661        65.1513        7435.00        7658.96          86.23
      4662        65.1635        7456.00        7661.49          86.35
      4663        65.1758        7451.00        7654.88          86.32
      4664        65.1880        7472.00        7641.16          86.44
      4665        65.2003        7292.00        7622.85          85.39
      4666        65.2125        7347.00        7602.99          85.71
      4667        65.2248        7429.00        7583.56          86.19
      4668        65.2371        7415.00        7566.39          86.11
      4669        65.2493        7352.00        7552.65          85.74
      4670        65.2616        7424.00        7542.65          86.16
      4671        65.2738        7360.00        7536.57          85.79
      4672        65.2862        7357.00        7533.82          85.77
      4673        65.2984        7300.00        7533.39          85.44
      4674        65.3107        7438.00        7533.84          86.24
      4675        65.3230        7344.00        7533.58          85.70
      4676        65.3352        7498.00        7531.31          86.59
      4677        65.3475        7416.00        7526.23          86.12
      4678        65.3597        7342.00        7518.43          85.69
      4679        65.3720        7229.00        7508.45          85.02
      4680        65.3842        7460.00        7497.61          86.37
      4681        65.3966        7461.00        7487.00          86.38
      4682        65.4089        7375.00        7478.07          85.88
      4683        65.4211        7498.00        7472.36          86.59
      4684        65.4334        7362.00        7471.37          85.80
      4685        65.4456        7483.00        7477.23          86.50
      4686        65.4579        7379.00        7492.42          85.90
      4687        65.4701        7404.00        7518.90          86.05
      4688        65.4824        7340.00        7558.58          85.67
      4689        65.4947        7441.00        7611.10          86.26
      4690        65.5070        7432.00        7673.55          86.21
      4691        65.5193        7747.00        7742.06          88.02
      4692        65.5315        7723.00        7808.66          87.88
      4693        65.5438        7707.00        7866.75          87.79
      4694        65.5560        7940.00        7908.37          89.11
      4695        65.5683        7818.00        7929.57          88.42
      4696        65.5806        7764.00        7928.71          88.11
      4697        65.5928        7940.00        7908.50          89.11
      4698        65.6051        7868.00        7873.85          88.70
      4699        65.6173        7652.00        7831.60          87.48
      4700        65.6297        7677.00        7787.05          87.62
      4701        65.6419        7686.00        7745.69          87.67
      4702        65.6542        7588.00        7710.08          87.11
      4703        65.6665        7604.00        7682.60          87.20
      4704        65.6787        7543.00        7664.19          86.85
      4705        65.6910        7656.00        7654.27          87.50
      4706        65.7032        7533.00        7651.50          86.79
      4707        65.7155        7588.00        7653.13          87.11
      4708        65.7277        7740.00        7655.70          87.98
      4709        65.7400        7619.00        7655.68          87.29
      4710        65.7524        7642.00        7650.20          87.42
      4711        65.7646        7675.00        7637.95          87.61
      4712        65.7769        7691.00        7618.90          87.70
      4713        65.7891        7610.00        7594.86          87.24
      4714        65.8014        7568.00        7567.48          86.99
      4715        65.8136        7559.00        7539.17          86.94
      4716        65.8259        7427.00        7510.95          86.18
      4717        65.8382        7509.00        7484.03          86.65
      4718        65.8504        7455.00        7459.37          86.34
      4719        65.8627        7386.00        7437.29          85.94
      4720        65.8750        7490.00        7418.94          86.54
      4721        65.8873        7480.00        7404.76          86.49
      4722        65.8995        7454.00        7395.53          86.34
      4723        65.9118        7515.00        7391.19          86.69
      4724        65.9241        7463.00        7391.34          86.39
      4725        65.9363        7308.00        7394.85          85.49
      4726        65.9486        7359.00        7400.22          85.78
      4727        65.9608        7437.00        7405.67          86.24
      4728        65.9731        7507.00        7409.65          86.64
      4729        65.9854        7559.00        7410.96          86.94
      4730        65.9977        7607.00        7409.09          87.22
      4731        66.0100        7603.00        7404.18          87.20
      4732        66.0222        7466.00        7397.00          86.41
      4733        66.0345        7463.00        7388.40          86.39
      4734        66.0467        7522.00        7379.48          86.73
      4735        66.0590        7560.00        7370.90          86.95
      4736        66.0712        7426.00        7363.33          86.17
      4737        66.0835        7585.00        7357.02          87.09
      4738        66.0958        7457.00        7352.18          86.35
      4739        66.1081        7589.00        7348.85          87.11
      4740        66.1204        7716.00        7346.74          87.84
      4741        66.1326        7756.00        7345.49          88.07
      4742        66.1449        7689.00        7344.54          87.69
      4743        66.1571        7628.00        7343.30          87.34
      4744        66.1694        7679.00        7341.25          87.63
      4745        66.1817        7480.00        7338.09          86.49
      4746        66.1939        7444.00        7333.84          86.28
      4747        66.2062        7603.00        7328.61          87.20
      4748        66.2184        7597.00        7322.82          87.16
      4749        66.2308        7599.00        7316.68          87.17
      4750        66.2430        7617.00        7310.55          87.28
      4751        66.2553        7515.00        7304.47          86.69
      4752        66.2676        7686.00        7298.61          87.67
      4753        66.2798        7636.00        7293.06          87.38
      4754        66.2921        7571.00        7287.86          87.01
      4755        66.3043        7580.00        7283.06          87.06
      4756        66.3166        7553.00        7278.69          86.91
      4757        66.3288        7622.00        7274.85          87.30
      4758        66.3412        7523.00        7271.47          86.74
      4759        66.3535        7595.00        7268.55          87.15
      4760        66.3657        7448.00        7266.02          86.30
      4761        66.3780        7319.00        7263.76          85.55
      4762        66.3902        7504.00        7261.73          86.63
      4763        66.4025        7415.00        7259.84          86.11
      4764        66.4147        7419.00        7258.06          86.13
      4765        66.4270        7380.00        7256.33          85.91
      4766        66.4393        7612.00        7254.64          87.25
      4767        66.4515        7367.00        7252.98          85.83
      4768        66.4639        7511.00        7251.33          86.67
      4769        66.4761        7371.00        7249.70          85.85
      4770        66.4884        7390.00        7248.09          85.97
      4771        66.5006        7375.00        7246.47          85.88
      4772        66.5129        7486.00        7244.85          86.52
      4773        66.5252        7433.00        7243.23          86.21
      4774        66.5374        7348.00        7241.66          85.72
      4775        66.5497        7431.00        7240.05          86.20
      4776        66.5619        7452.00        7238.45          86.32
      4777        66.5742        7385.00        7236.85          85.94
      4778        66.5865        7264.00        7235.27          85.23
      4779        66.5988        7311.00        7233.67          85.50
      4780        66.6111        7384.00        7232.09          85.93
      4781        66.6233        7470.00        7230.54          86.43
      4782        66.6356        7359.00        7229.00          85.78
      4783        66.6478        7455.00        7227.51          86.34
      4784        66.6601        7493.00        7226.08          86.56
      4785        66.6723        7540.00        7224.74          86.83
      4786        66.6846        7309.00        7223.52          85.49
      4787        66.6970        7489.00        7222.46          86.54
      4788        66.7092        7334.00        7221.61          85.64
      4789        66.7215        7375.00        7220.99          85.88
      4790        66.7337        7577.00        7220.56          87.05
      4791        66.7460        7457.00        7220.28          86.35
      4792        66.7582        7512.00        7220.06          86.67
      4793        66.7705        7391.00        7219.77          85.97
      4794        66.7828        7555.00        7219.27          86.92
      4795        66.7950        7447.00        7218.46          86.30
      4796        66.8074        7454.00        7217.25          86.34
      4797        66.8196        7518.00        7215.65          86.71
      4798        66.8319        7475.00        7213.70          86.46
      4799        66.8441        7314.00        7211.51          85.52
      4800        66.8564        7302.00        7209.18          85.45
      4801        66.8687        7567.00        7206.81          86.99
      4802        66.8809        7424.00        7204.53          86.16
      4803        66.8932        7266.00        7202.33          85.24
      4804        66.9054        7330.00        7200.31          85.62
      4805        66.9177        7350.00        7198.43          85.73
      4806        66.9299        7341.00        7196.72          85.68
      4807        66.9423        7244.00        7195.13          85.11
      4808        66.9546        7262.00        7193.64          85.22
      4809        66.9668        7273.00        7192.20          85.28
      4810        66.9791        7216.00        7190.72          84.95
      4811        66.9913        7387.00        7189.19          85.95
      4812        67.0036        7384.00        7187.56          85.93
      4813        67.0158        7189.00        7185.88          84.79
      4814        67.0281        7365.00        7184.17          85.82
      4815        67.0405        7311.00        7182.53          85.50
      4816        67.0527        7318.00        7181.05          85.55
      4817        67.0650        7315.00        7179.78          85.53
      4818        67.0772        7303.00        7178.81          85.46
      4819        67.0895        7288.00        7178.13          85.37
      4820        67.1017        7328.00        7177.72          85.60
      4821        67.1140        7256.00        7177.51          85.18
      4822        67.1263        7322.00        7177.36          85.57
      4823        67.1385        7425.00        7177.11          86.17
      4824        67.1508        7324.00        7176.60          85.58
      4825        67.1631        7305.00        7175.70          85.47
      4826        67.1754        7283.00        7174.33          85.34
      4827        67.1876        7231.00        7172.52          85.04
      4828        67.1999        7336.00        7170.33          85.65
      4829        67.2122        7380.00        7167.90          85.91
      4830        67.2244        7386.00        7165.38          85.94
      4831        67.2367        7312.00        7162.87          85.51
      4832        67.2489        7171.00        7160.48          84.68
      4833        67.2612        7143.00        7158.24          84.52
      4834        67.2735        7253.00        7156.21          85.16
      4835        67.2858        7319.00        7154.39          85.55
      4836        67.2981        7170.00        7152.77          84.68
      4837        67.3103        7309.00        7151.33          85.49
      4838        67.3226        7216.00        7149.97          84.95
      4839        67.3348        7263.00        7148.65          85.22
      4840        67.3471        7327.00        7147.26          85.60
      4841        67.3593        7256.00        7145.75          85.18
      4842        67.3716        7315.00        7144.09          85.53
      4843        67.3839        7161.00        7142.27          84.62
      4844        67.3962        7216.00        7140.36          84.95
      4845        67.4085        7406.00        7138.38          86.06
      4846        67.4207        7274.00        7136.37          85.29
      4847        67.4330        7194.00        7134.36          84.82
      4848        67.4452        7226.00        7132.38          85.01
      4849        67.4575        7175.00        7130.40          84.71
      4850        67.4698        7111.00        7128.48          84.33
      4851        67.4820        7283.00        7126.63          85.34
      4852        67.4943        7228.00        7124.83          85.02
      4853        67.5066        7220.00        7123.14          84.97
      4854        67.5189        7162.00        7121.56          84.63
      4855        67.5311        7157.00        7120.16          84.60
      4856        67.5434        7133.00        7119.01          84.46
      4857        67.5557        7255.00        7118.24          85.18
      4858        67.5679        7190.00        7118.05          84.79
      4859        67.5802        7216.00        7118.80          84.95
      4860        67.5924        7162.00        7121.04          84.63
      4861        67.6047        7085.00        7125.72          84.17
      4862        67.6170        7213.00        7134.21          84.93
      4863        67.6293        7321.00        7148.81          85.56
      4864        67.6416        7294.00        7172.53          85.40
      4865        67.6538        7341.00        7208.92          85.68
      4866        67.6661        7366.00        7262.87          85.83
      4867        67.6783        7408.00        7337.45          86.07
      4868        67.6906        7430.00        7436.26          86.20
      4869        67.7028        7764.00        7557.20          88.11
      4870        67.7151        7862.00        7697.50          88.67
      4871        67.7274        8053.00        7846.87          89.74
      4872        67.7397        8261.00        7991.06          90.89
      4873        67.7520        8322.00        8117.57          91.22
      4874        67.7642        8490.00        8211.08          92.14
      4875        67.7765        8430.00        8263.85          91.82
      4876        67.7888        8433.00        8272.05          91.83
      4877        67.8010        8309.00        8240.02          91.15
      4878        67.8133        8390.00        8176.68          91.60
      4879        67.8255        8139.00        8095.11          90.22
      4880        67.8378        8120.00        8006.09          90.11
      4881        67.8501        7888.00        7920.67          88.81
      4882        67.8624        7916.00        7844.63          88.97
      4883        67.8747        7881.00        7783.16          88.78
      4884        67.8869        7507.00        7739.00          86.64
      4885        67.8992        7836.00        7712.02          88.52
      4886        67.9114        7720.00        7701.07          87.86
      4887        67.9237        7708.00        7702.15          87.80
      4888        67.9359        7817.00        7709.53          88.41
      4889        67.9482        7827.00        7716.43          88.47
      4890        67.9606        7906.00        7716.23          88.92
      4891        67.9728        7964.00        7704.25          89.24
      4892        67.9851        7914.00        7678.33          88.96
      4893        67.9973        7712.00        7639.82          87.82
      4894        68.0096        7721.00        7591.29          87.87
      4895        68.0218        7835.00        7537.44          88.52
      4896        68.0341        7657.00        7480.90          87.50
      4897        68.0464        7761.00        7424.63          88.10
      4898        68.0586        7439.00        7370.49          86.25
      4899        68.0709        7307.00        7318.43          85.48
      4900        68.0832        7486.00        7269.93          86.52
      4901        68.0955        7357.00        7224.95          85.77
      4902        68.1077        7246.00        7185.12          85.12
      4903        68.1200        7297.00        7150.49          85.42
      4904        68.1323        7134.00        7121.88          84.46
      4905        68.1445        7235.00        7099.51          85.06
      4906        68.1568        7182.00        7082.66          84.75
      4907        68.1690        7086.00        7071.02          84.18
      4908        68.1814        7147.00        7063.81          84.54
      4909        68.1936        7113.00        7060.72          84.34
      4910        68.2059        7111.00        7061.59          84.33
      4911        68.2182        7220.00        7066.67          84.97
      4912        68.2304        7085.00        7076.36          84.17
      4913        68.2427        7108.00        7091.31          84.31
      4914        68.2549        7180.00        7111.54          84.73
      4915        68.2672        7260.00        7137.04          85.21
      4916        68.2794        7131.00        7166.15          84.45
      4917        68.2918        7322.00        7197.23          85.57
      4918        68.3041        7281.00        7227.10          85.33
      4919        68.3163        7310.00        7252.43          85.50
      4920        68.3286        7311.00        7270.80          85.50
      4921        68.3408        7425.00        7280.07          86.17
      4922        68.3531        7067.00        7279.91          84.07
      4923        68.3653        7299.00        7271.26          85.43
      4924        68.3776        7252.00        7256.06          85.16
      4925        68.3899        7106.00        7237.01          84.30
      4926        68.4021        7328.00        7216.81          85.60
      4927        68.4145        7258.00        7197.21          85.19
      4928        68.4267        7265.00        7179.97          85.24
      4929        68.4390        7253.00        7165.79          85.16
      4930        68.4512        7205.00        7155.43          84.88
      4931        68.4635        7179.00        7148.91          84.73
      4932        68.4758        7303.00        7146.09          85.46
      4933        68.4880        7213.00        7146.33          84.93
      4934        68.5003        7243.00        7148.71          85.11
      4935        68.5125        7099.00        7152.34          84.26
      4936        68.5249        7222.00        7156.27          84.98
      4937        68.5371        7353.00        7160.63          85.75
      4938        68.5494        7339.00        7166.62          85.67
      4939        68.5617        7377.00        7176.50          85.89
      4940        68.5739        7394.00        7193.29          85.99
      4941        68.5862        7514.00        7220.74          86.68
      4942        68.5984        7429.00        7261.25          86.19
      4943        68.6107        7334.00        7316.87          85.64
      4944        68.6229        7604.00        7385.56          87.20
      4945        68.6353        7784.00        7464.56          88.23
      4946        68.6476        7785.00        7546.79          88.23
      4947        68.6598        8040.00        7623.17          89.67
      4948        68.6721        7998.00        7686.26          89.43
      4949        68.6843        8017.00        7727.85          89.54
      4950        68.6966        8019.00        7744.48          89.55
      4951        68.7088        7877.00        7735.74          88.75
      4952        68.7211        8013.00        7705.02          89.52
      4953        68.7334        7969.00        7658.85          89.27
      4954        68.7457        7963.00        7605.30          89.24
      4955        68.7580        7688.00        7550.56          87.68
      4956        68.7702        7661.00        7501.31          87.53
      4957        68.7825        7519.00        7461.24          86.71
      4958        68.7947        7556.00        7434.42          86.93
      4959        68.8070        7413.00        7423.35          86.10
      4960        68.8193        7588.00        7430.57          87.11
      4961        68.8315        7477.00        7457.07          86.47
      4962        68.8438        7660.00        7503.05          87.52
      4963        68.8561        7781.00        7565.65          88.21
      4964        68.8684        7971.00        7641.33          89.28
      4965        68.8806        8066.00        7722.58          89.81
      4966        68.8929        8118.00        7802.70          90.10
      4967        68.9052        8127.00        7872.59          90.15
      4968        68.9174        8310.00        7924.17          91.16
      4969        68.9297        8296.00        7952.46          91.08
      4970        68.9419        8186.00        7953.98          90.48
      4971        68.9542        8152.00        7928.51          90.29
      4972        68.9665        8096.00        7879.80          89.98
      4973        68.9788        8008.00        7812.89          89.49
      4974        68.9911        7764.00        7735.55          88.11
      4975        69.0033        7654.00        7655.84          87.49
      4976        69.0156        7676.00        7578.84          87.61
      4977        69.0278        7524.00        7510.53          86.74
      4978        69.0401        7557.00        7453.08          86.93
      4979        69.0523        7390.00        7409.27          85.97
      4980        69.0647        7276.00        7378.86          85.30
      4981        69.0770        7316.00        7361.41          85.53
      4982        69.0892        7429.00        7354.56          86.19
      4983        69.1015        7445.00        7354.55          86.28
      4984        69.1137        7427.00        7356.97          86.18
      4985        69.1260        7454.00        7357.37          86.34
      4986        69.1382        7573.00        7352.15          87.02
      4987        69.1505        7694.00        7338.97          87.72
      4988        69.1628        7358.00        7317.64          85.78
      4989        69.1750        7633.00        7289.73          87.37
      4990        69.1874        7403.00        7257.03          86.04
      4991        69.1996        7300.00        7222.44          85.44
      4992        69.2119        7245.00        7187.26          85.12
      4993        69.2241        7194.00        7153.26          84.82
      4994        69.2364        7202.00        7120.48          84.86
      4995        69.2487        7037.00        7089.62          83.89
      4996        69.2609        7176.00        7061.14          84.71
      4997        69.2732        7102.00        7034.93          84.27
      4998        69.2854        7119.00        7011.82          84.37
      4999        69.2978        7220.00        6991.68          84.97
      5000        69.3100        6946.00        6974.95          83.34
      5001        69.3223        6947.00        6961.22          83.35
      5002        69.3346        7059.00        6950.32          84.02
      5003        69.3468        7085.00        6941.81          84.17
      5004        69.3591        7127.00        6935.04          84.42
      5005        69.3713        6983.00        6929.65          83.56
      5006        69.3836        6867.00        6925.17          82.87
      5007        69.3959        7116.00        6921.37          84.36
      5008        69.4082        6996.00        6918.01          83.64
      5009        69.4205        6888.00        6914.97          82.99
      5010        69.4327        6879.00        6912.21          82.94
      5011        69.4450        6859.00        6909.63          82.82
      5012        69.4572        6926.00        6907.24          83.22
      5013        69.4695        6944.00        6904.99          83.33
      5014        69.4817        7117.00        6902.93          84.36
      5015        69.4940        6951.00        6901.00          83.37
      5016        69.5064        6950.00        6899.21          83.37
      5017        69.5186        7032.00        6897.56          83.86
      5018        69.5309        6929.00        6896.02          83.24
      5019        69.5431        6827.00        6894.58          82.63
      5020        69.5554        7057.00        6893.21          84.01
      5021        69.5676        6903.00        6891.91          83.08
      5022        69.5799        6842.00        6890.66          82.72
      5023        69.5922        7034.00        6889.44          83.87
      5024        69.6044        6859.00        6888.29          82.82
      5025        69.6168        6922.00        6887.18          83.20
      5026        69.6290        6870.00        6886.17          82.89
      5027        69.6413        6857.00        6885.28          82.81
      5028        69.6535        6951.00        6884.60          83.37
      5029        69.6658        7045.00        6884.23          83.93
      5030        69.6781        6875.00        6884.38          82.92
      5031        69.6903        6894.00        6885.34          83.03
      5032        69.7026        7032.00        6887.57          83.86
      5033        69.7148        6895.00        6891.64          83.04
      5034        69.7271        7012.00        6898.39          83.74
      5035        69.7394        6904.00        6908.53          83.09
      5036        69.7517        6821.00        6923.04          82.59
      5037        69.7640        7021.00        6942.30          83.79
      5038        69.7762        7153.00        6965.98          84.58
      5039        69.7885        7121.00        6993.56          84.39
      5040        69.8007        7103.00        7022.88          84.28
      5041        69.8130        7117.00        7051.90          84.36
      5042        69.8252        7328.00        7077.33          85.60
      5043        69.8376        7141.00        7096.92          84.50
      5044        69.8499        7233.00        7108.50          85.05
      5045        69.8621        7330.00        7111.26          85.62
      5046        69.8744        7114.00        7105.77          84.34
      5047        69.8866        7246.00        7093.72          85.12
      5048        69.8989        7100.00        7077.18          84.26
      5049        69.9111        7193.00        7058.75          84.81
      5050        69.9234        7063.00        7040.16          84.04
      5051        69.9358        7136.00        7023.08          84.47
      5052        69.9480        6999.00        7008.65          83.66
      5053        69.9603        7034.00        6997.23          83.87
      5054        69.9725        6988.00        6989.27          83.59
      5055        69.9848        7174.00        6984.56          84.70
      5056        69.9970        7076.00        6982.74          84.12
      5057        70.0093        7045.00        6982.91          83.93
      5058        70.0216        6996.00        6983.91          83.64
      5059        70.0338        7200.00        6984.42          84.85
      5060        70.0462        7170.00        6983.26          84.68
      5061        70.0584        6947.00        6979.66          83.35
      5062        70.0707        6891.00        6973.31          83.01
      5063        70.0829        7099.00        6964.59          84.26
      5064        70.0952        7135.00        6954.01          84.47
      5065        70.1075        7052.00        6942.39          83.98
      5066        70.1197        7002.00        6930.52          83.68
      5067        70.1320        6919.00        6918.62          83.18
      5068        70.1442        6993.00        6907.17          83.62
      5069        70.1566        6850.00        6896.08          82.76
      5070        70.1688        6901.00        6885.64          83.07
      5071        70.1811        6977.00        6875.72          83.53
      5072        70.1934        6831.00        6866.71          82.65
      5073        70.2056        6780.00        6858.76          82.34
      5074        70.2179        6909.00        6851.86          83.12
      5075        70.2301        6905.00        6846.14          83.10
      5076        70.2424        6974.00        6841.48          83.51
      5077        70.2546        7003.00        6837.81          83.68
      5078        70.2670        6844.00        6834.93          82.73
      5079        70.2793        6840.00        6832.67          82.70
      5080        70.2915        6961.00        6830.88          83.43
      5081        70.3038        6890.00        6829.40          83.01
      5082        70.3160        6869.00        6828.14          82.88
      5083        70.3283        7075.00        6827.01          84.11
      5084        70.3405        6711.00        6825.97          81.92
      5085        70.3528        6753.00        6824.99          82.18
      5086        70.3652        6944.00        6824.04          83.33
      5087        70.3774        6732.00        6823.10          82.05
      5088        70.3897        6867.00        6822.21          82.87
      5089        70.4019        6917.00        6821.34          83.17
      5090        70.4142        6886.00        6820.49          82.98
      5091        70.4264        6810.00        6819.66          82.52
      5092        70.4387        6776.00        6818.83          82.32
      5093        70.4510        6910.00        6818.03          83.13
      5094        70.4632        6750.00        6817.25          82.16
      5095        70.4756        7020.00        6816.48          83.79
      5096        70.4878        6991.00        6815.73          83.61
      5097        70.5001        6811.00        6815.00          82.53
      5098        70.5123        6815.00        6814.29          82.55
      5099        70.5246        6721.00        6813.60          81.98
      5100        70.5369        6942.00        6812.94          83.32
      5101        70.5491        6899.00        6812.30          83.06
      5102        70.5614        6864.00        6811.69          82.85
      5103        70.5737        6795.00        6811.12          82.43
      5104        70.5860        6903.00        6810.56          83.08
      5105        70.5982        7059.00        6810.03          84.02
      5106        70.6105        6820.00        6809.51          82.58
      5107        70.6228        6805.00        6809.01          82.49
      5108        70.6350        6897.00        6808.51          83.05
      5109        70.6473        7099.00        6808.00          84.26
      5110        70.6595        7032.00        6807.49          83.86
      5111        70.6718        6895.00        6806.96          83.04
      5112        70.6841        6928.00        6806.42          83.23
      5113        70.6964        7066.00        6806.02          84.06
      5114        70.7087        6938.00        6805.52          83.29
      5115        70.7209        6974.00        6805.10          83.51
      5116        70.7332        7006.00        6804.82          83.70
      5117        70.7454        6959.00        6804.82          83.42
      5118        70.7577        7121.00        6805.31          84.39
      5119        70.7699        7051.00        6806.56          83.97
      5120        70.7822        7015.00        6809.16          83.76
      5121        70.7946        6933.00        6813.90          83.26
      5122        70.8068        7144.00        6822.04          84.52
      5123        70.8191        7019.00        6835.89          83.78
      5124        70.8313        7049.00        6858.57          83.96
      5125        70.8436        6990.00        6895.72          83.61
      5126        70.8559        7081.00        6954.76          84.15
      5127        70.8681        7260.00        7044.92          85.21
      5128        70.8804        7256.00        7179.75          85.18
      5129        70.8926        7348.00        7369.79          85.72
      5130        70.9050        7423.00        7629.11          86.16
      5131        70.9172        7687.00        7958.02          87.68
      5132        70.9295        8063.00        8357.84          89.79
      5133        70.9418        8281.00        8809.06          91.00
      5134        70.9540        8551.00        9278.93          92.47
      5135        70.9663        8824.00        9735.12          93.94
      5136        70.9785        9401.00       10128.40          96.96
      5137        70.9909        9298.00       10426.70          96.43
      5138        71.0031        9371.00       10598.80          96.80
      5139        71.0154        9394.00       10639.10          96.92
      5140        71.0277        9238.00       10556.10          96.11
      5141        71.0399        9114.00       10377.60          95.47
      5142        71.0522        9036.00       10134.90          95.06
      5143        71.0644        8732.00        9866.75          93.45
      5144        71.0767        8524.00        9598.10          92.33
      5145        71.0889        8474.00        9355.33          92.05
      5146        71.1013        8063.00        9148.74          89.79
      5147        71.1136        8135.00        8989.26          90.19
      5148        71.1258        7964.00        8881.30          89.24
      5149        71.1381        8211.00        8822.34          90.61
      5150        71.1503        8080.00        8807.31          89.89
      5151        71.1626        8372.00        8823.95          91.50
      5152        71.1748        8321.00        8855.20          91.22
      5153        71.1871        8360.00        8882.31          91.43
      5154        71.1994        8444.00        8887.11          91.89
      5155        71.2117        8324.00        8857.44          91.24
      5156        71.2240        8367.00        8788.25          91.47
      5157        71.2362        8290.00        8684.51          91.05
      5158        71.2485        8169.00        8554.91          90.38
      5159        71.2607        8021.00        8415.47          89.56
      5160        71.2730        7960.00        8278.03          89.22
      5161        71.2853        7811.00        8156.21          88.38
      5162        71.2975        7832.00        8061.69          88.50
      5163        71.3099        7621.00        8002.84          87.30
      5164        71.3221        7763.00        7990.37          88.11
      5165        71.3344        7769.00        8033.73          88.14
      5166        71.3466        7759.00        8140.03          88.09
      5167        71.3589        8054.00        8314.55          89.74
      5168        71.3712        8343.00        8553.18          91.34
      5169        71.3834        8799.00        8840.02          93.80
      5170        71.3957        8945.00        9156.89          94.58
      5171        71.4080        9407.00        9468.32          96.99
      5172        71.4203        9514.00        9745.90          97.54
      5173        71.4325        9725.00        9954.12          98.62
      5174        71.4448        9959.00       10074.40          99.79
      5175        71.4571        9936.00       10095.50          99.68
      5176        71.4693        9975.00       10023.30          99.87
      5177        71.4816        9348.00        9874.23          96.69
      5178        71.4938        9276.00        9675.82          96.31
      5179        71.5061        9207.00        9452.16          95.95
      5180        71.5184        8839.00        9230.46          94.02
      5181        71.5307        8652.00        9026.15          93.02
      5182        71.5430        8476.00        8852.86          92.07
      5183        71.5552        8407.00        8718.45          91.69
      5184        71.5675        8239.00        8623.15          90.77
      5185        71.5797        8100.00        8567.19          90.00
      5186        71.5920        8134.00        8544.79          90.19
      5187        71.6042        8344.00        8547.57          91.35
      5188        71.6166        8391.00        8563.63          91.60
      5189        71.6289        8453.00        8579.16          91.94
      5190        71.6411        8415.00        8581.22          91.73
      5191        71.6534        8785.00        8560.35          93.73
      5192        71.6656        8446.00        8512.89          91.90
      5193        71.6779        8435.00        8440.16          91.84
      5194        71.6901        8473.00        8350.46          92.05
      5195        71.7024        8067.00        8252.20          89.82
      5196        71.7148        8021.00        8155.42          89.56
      5197        71.7270        8104.00        8067.25          90.02
      5198        71.7393        8000.00        7988.57          89.44
      5199        71.7515        7734.00        7919.12          87.94
      5200        71.7638        7706.00        7853.77          87.78
      5201        71.7760        7540.00        7788.90          86.83
      5202        71.7883        7469.00        7719.42          86.42
      5203        71.8006        7255.00        7643.99          85.18
      5204        71.8128        7328.00        7563.42          85.60
      5205        71.8251        7253.00        7478.92          85.16
      5206        71.8374        7238.00        7395.35          85.08
      5207        71.8497        7110.00        7315.26          84.32
      5208        71.8619        7199.00        7243.25          84.85
      5209        71.8742        7157.00        7180.22          84.60
      5210        71.8865        7241.00        7127.88          85.09
      5211        71.8987        7032.00        7086.50          83.86
      5212        71.9110        7080.00        7054.98          84.14
      5213        71.9232        7058.00        7033.15          84.01
      5214        71.9356        6978.00        7019.71          83.53
      5215        71.9478        7023.00        7013.60          83.80
      5216        71.9601        7032.00        7012.88          83.86
      5217        71.9724        6957.00        7015.23          83.41
      5218        71.9846        7179.00        7017.90          84.73
      5219        71.9969        6924.00        7018.30          83.21
      5220        72.0091        6908.00        7014.40          83.11
      5221        72.0214        7117.00        7005.07          84.36
      5222        72.0337        6902.00        6990.49          83.08
      5223        72.0460        6999.00        6971.35          83.66
      5224        72.0583        6887.00        6949.27          82.99
      5225        72.0705        6966.00        6925.92          83.46
      5226        72.0828        6935.00        6902.10          83.28
      5227        72.0950        6780.00        6878.92          82.34
      5228        72.1073        6881.00        6856.36          82.95
      5229        72.1195        6883.00        6834.93          82.96
      5230        72.1319        6804.00        6814.42          82.49
      5231        72.1442        6881.00        6795.25          82.95
      5232        72.1564        6841.00        6777.87          82.71
      5233        72.1687        6759.00        6762.32          82.21
      5234        72.1809        6868.00        6749.13          82.87
      5235        72.1932        6770.00        6738.19          82.28
      5236        72.2054        6783.00        6729.66          82.36
      5237        72.2177        6794.00        6723.21          82.43
      5238        72.2301        6821.00        6718.71          82.59
      5239        72.2423        6824.00        6715.92          82.61
      5240        72.2546        6802.00        6714.61          82.47
      5241        72.2668        6944.00        6714.70          83.33
      5242        72.2791        6763.00        6716.16          82.24
      5243        72.2913        6873.00        6718.98          82.90
      5244        72.3036        6668.00        6723.17          81.66
      5245        72.3159        6735.00        6728.61          82.07
      5246        72.3281        6861.00        6734.93          82.83
      5247        72.3405        6745.00        6741.79          82.13
      5248        72.3527        6804.00        6748.49          82.49
      5249        72.3650        6678.00        6754.45          81.72
      5250        72.3772        6619.00        6758.95          81.36
      5251        72.3895        6757.00        6761.60          82.20
      5252        72.4018        6744.00        6762.14          82.12
      5253        72.4140        6843.00        6760.68          82.72
      5254        72.4264        6868.00        6757.55          82.87
      5255        72.4386        6783.00        6753.30          82.36
      5256        72.4509        6874.00        6748.42          82.91
      5257        72.4631        6715.00        6743.47          81.95
      5258        72.4754        6932.00        6738.75          83.26
      5259        72.4877        6805.00        6734.57          82.49
      5260        72.4999        6777.00        6731.11          82.32
      5261        72.5122        6776.00        6728.40          82.32
      5262        72.5244        6782.00        6726.52          82.35
      5263        72.5368        6749.00        6725.38          82.15
      5264        72.5490        6832.00        6724.84          82.66
      5265        72.5613        6813.00        6724.71          82.54
      5266        72.5736        6729.00        6724.70          82.03
      5267        72.5858        6712.00        6724.50          81.93
      5268        72.5981        6755.00        6723.85          82.19
      5269        72.6103        6842.00        6722.62          82.72
      5270        72.6226        6929.00        6720.73          83.24
      5271        72.6348        6739.00        6718.30          82.09
      5272        72.6472        6749.00        6715.45          82.15
      5273        72.6595        6962.00        6712.36          83.44
      5274        72.6717        6863.00        6709.23          82.84
      5275        72.6840        6841.00        6706.11          82.71
      5276        72.6962        6828.00        6703.10          82.63
      5277        72.7085        6693.00        6700.17          81.81
      5278        72.7207        6837.00        6697.39          82.69
      5279        72.7330        6952.00        6694.73          83.38
      5280        72.7454        6752.00        6692.25          82.17
      5281        72.7576        6730.00        6689.99          82.04
      5282        72.7699        6586.00        6687.97          81.15
      5283        72.7821        6802.00        6686.24          82.47
      5284        72.7944        6757.00        6684.77          82.20
      5285        72.8066        6729.00        6683.57          82.03
      5286        72.8189        6799.00        6682.59          82.46
      5287        72.8313        6805.00        6681.80          82.49
      5288        72.8435        6674.00        6681.17          81.69
      5289        72.8558        6789.00        6680.64          82.40
      5290        72.8680        6778.00        6680.19          82.33
      5291        72.8803        6873.00        6679.80          82.90
      5292        72.8925        6797.00        6679.45          82.44
      5293        72.9048        6875.00        6679.11          82.92
      5294        72.9171        6870.00        6678.79          82.89
      5295        72.9294        6911.00        6678.48          83.13
      5296        72.9417        6823.00        6678.17          82.60
      5297        72.9539        6929.00        6677.86          83.24
      5298        72.9662        6849.00        6677.57          82.76
      5299        72.9784        6818.00        6677.32          82.57
      5300        72.9907        6867.00        6677.14          82.87
      5301        73.0030        6837.00        6677.10          82.69
      5302        73.0152        6846.00        6677.31          82.74
      5303        73.0275        7038.00        6677.95          83.89
      5304        73.0398        6936.00        6679.28          83.28
      5305        73.0521        6842.00        6681.76          82.72
      5306        73.0643        6884.00        6686.02          82.97
      5307        73.0766        6785.00        6693.26          82.37
      5308        73.0889        7038.00        6705.32          83.89
      5309        73.1011        7055.00        6724.89          83.99
      5310        73.1134        7031.00        6756.88          83.85
      5311        73.1256        7043.00        6807.37          83.92
      5312        73.1380        7059.00        6886.36          84.02
      5313        73.1502        7251.00        7004.16          85.15
      5314        73.1625        7322.00        7175.56          85.57
      5315        73.1748        7515.00        7412.73          86.69
      5316        73.1870        7775.00        7721.33          88.18
      5317        73.1993        8063.00        8108.16          89.79
      5318        73.2115        8455.00        8557.57          91.95
      5319        73.2238        9126.00        9054.83          95.53
      5320        73.2361        9622.00        9558.68          98.09
      5321        73.2484       10268.00       10035.40         101.33
      5322        73.2607       10580.00       10437.30         102.86
      5323        73.2729       10846.00       10725.80         104.14
      5324        73.2852       10799.00       10882.90         103.92
      5325        73.2974       10728.00       10901.80         103.58
      5326        73.3097       10533.00       10796.70         102.63
      5327        73.3219       10238.00       10597.00         101.18
      5328        73.3343        9848.00       10334.40          99.24
      5329        73.3466        9454.00       10045.40          97.23
      5330        73.3588        9107.00        9761.77          95.43
      5331        73.3711        8986.00        9500.69          94.79
      5332        73.3833        8656.00        9279.94          93.04
      5333        73.3956        8336.00        9104.75          91.30
      5334        73.4078        8262.00        8981.81          90.90
      5335        73.4201        8479.00        8909.28          92.08
      5336        73.4325        8376.00        8883.87          91.52
      5337        73.4447        8705.00        8895.37          93.30
      5338        73.4570        8819.00        8928.90          93.91
      5339        73.4692        9080.00        8965.79          95.29
      5340        73.4815        9273.00        8988.34          96.30
      5341        73.4937        9239.00        8981.92          96.12
      5342        73.5060        9162.00        8939.24          95.72
      5343        73.5183        8966.00        8861.78          94.69
      5344        73.5306        8829.00        8759.95          93.96
      5345        73.5429        8700.00        8646.81          93.27
      5346        73.5551        8704.00        8540.55          93.30
      5347        73.5674        8438.00        8453.17          91.86
      5348        73.5796        8112.00        8395.16          90.07
      5349        73.5919        7995.00        8368.71          89.41
      5350        73.6042        7820.00        8371.61          88.43
      5351        73.6164        8020.00        8395.71          89.55
      5352        73.6288        8008.00        8430.03          89.49
      5353        73.6410        8131.00        8461.04          90.17
      5354        73.6533        8142.00        8476.72          90.23
      5355        73.6655        8144.00        8466.97          90.24
      5356        73.6778        8094.00        8426.01          89.97
      5357        73.6901        8144.00        8353.51          90.24
      5358        73.7023        7998.00        8255.08          89.43
      5359        73.7146        7853.00        8137.46          88.62
      5360        73.7269        7831.00        8012.67          88.49
      5361        73.7392        7801.00        7888.11          88.32
      5362        73.7514        7571.00        7773.33          87.01
      5363        73.7637        7439.00        7671.85          86.25
      5364        73.7760        7399.00        7587.66          86.02
      5365        73.7882        7240.00        7522.94          85.09
      5366        73.8005        7285.00        7477.11          85.35
      5367        73.8127        7326.00        7450.39          85.59
      5368        73.8251        7172.00        7440.29          84.69
      5369        73.8373        7285.00        7443.22          85.35
      5370        73.8496        7443.00        7453.69          86.27
      5371        73.8619        7175.00        7465.00          84.71
      5372        73.8741        7309.00        7470.38          85.49
      5373        73.8864        7405.00        7464.47          86.05
      5374        73.8986        7458.00        7444.26          86.36
      5375        73.9109        7379.00        7409.07          85.90
      5376        73.9232        7323.00        7361.62          85.57
      5377        73.9355        7310.00        7304.86          85.50
      5378        73.9478        7011.00        7243.18          83.73
      5379        73.9600        7156.00        7180.55          84.59
      5380        73.9723        7020.00        7118.20          83.79
      5381        73.9845        7102.00        7058.32          84.27
      5382        73.9968        6944.00        7000.30          83.33
      5383        74.0091        6861.00        6944.66          82.83
      5384        74.0214        6924.00        6892.44          83.21
      5385        74.0337        6963.00        6843.33          83.44
      5386        74.0459        6850.00        6799.00          82.76
      5387        74.0582        6694.00        6759.58          81.82
      5388        74.0704        6737.00        6726.36          82.08
      5389        74.0827        6809.00        6698.98          82.52
      5390        74.0950        6828.00        6677.45          82.63
      5391        74.1072        6762.00        6661.29          82.23
      5392        74.1196        6785.00        6649.38          82.37
      5393        74.1318        6667.00        6641.00          81.65
      5394        74.1441        6654.00        6635.13          81.57
      5395        74.1563        6649.00        6631.13          81.54
      5396        74.1686        6698.00        6628.32          81.84
      5397        74.1809        6799.00        6626.34          82.46
      5398        74.1931        6691.00        6624.87          81.80
      5399        74.2055        6653.00        6623.70          81.57
      5400        74.2177        6829.00        6622.66          82.64
      5401        74.2300        6445.00        6621.80          80.28
      5402        74.2422        6777.00        6621.01          82.32
      5403        74.2545        6553.00        6620.26          80.95
      5404        74.2668        6774.00        6619.54          82.30
      5405        74.2790        6761.00        6618.86          82.23
      5406        74.2913        6641.00        6618.19          81.49
      5407        74.3036        6707.00        6617.54          81.90
      5408        74.3159        6572.00        6616.91          81.07
      5409        74.3281        6627.00        6616.28          81.41
      5410        74.3404        6867.00        6615.67          82.87
      5411        74.3527        6533.00        6615.06          80.83
      5412        74.3649        6689.00        6614.46          81.79
      5413        74.3772        6535.00        6613.85          80.84
      5414        74.3894        6569.00        6613.27          81.05
      5415        74.4017        6605.00        6612.68          81.27
      5416        74.4140        6601.00        6612.11          81.25
      5417        74.4263        6647.00        6611.53          81.53
      5418        74.4386        6510.00        6610.96          80.68
      5419        74.4508        6697.00        6610.40          81.84
      5420        74.4631        6727.00        6609.83          82.02
      5421        74.4753        6750.00        6609.27          82.16
      5422        74.4876        6561.00        6608.71          81.00
      5423        74.4999        6663.00        6608.16          81.63
      5424        74.5122        6620.00        6607.62          81.36
      5425        74.5245        6556.00        6607.08          80.97
      5426        74.5367        6710.00        6606.58          81.91
      5427        74.5490        6638.00        6606.10          81.47
      5428        74.5612        6637.00        6605.68          81.47
      5429        74.5735        6694.00        6605.33          81.82
      5430        74.5857        6765.00        6605.11          82.25
      5431        74.5981        6594.00        6605.11          81.20
      5432        74.6104        6540.00        6605.46          80.87
      5433        74.6226        6706.00        6606.34          81.89
      5434        74.6349        6529.00        6608.09          80.80
      5435        74.6471        6517.00        6611.10          80.73
      5436        74.6594        6819.00        6616.04          82.58
      5437        74.6716        6647.00        6623.46          81.53
      5438        74.6840        6711.00        6634.24          81.92
      5439        74.6963        6654.00        6648.94          81.57
      5440        74.7085        6708.00        6667.76          81.90
      5441        74.7208        6713.00        6690.85          81.93
      5442        74.7330        6630.00        6717.06          81.42
      5443        74.7453        6584.00        6745.37          81.14
      5444        74.7575        6764.00        6773.27          82.24
      5445        74.7698        6522.00        6798.87          80.76
      5446        74.7822        6686.00        6819.57          81.77
      5447        74.7944        6546.00        6833.50          80.91
      5448        74.8067        6823.00        6839.91          82.60
      5449        74.8189        6732.00        6838.72          82.05
      5450        74.8312        6631.00        6830.88          81.43
      5451        74.8434        6669.00        6818.17          81.66
      5452        74.8557        6626.00        6802.31          81.40
      5453        74.8680        6460.00        6785.31          80.37
      5454        74.8802        6750.00        6768.83          82.16
      5455        74.8926        6854.00        6753.70          82.79
      5456        74.9048        6517.00        6740.88          80.73
      5457        74.9171        6675.00        6730.58          81.70
      5458        74.9293        6559.00        6723.19          80.99
      5459        74.9416        6594.00        6718.61          81.20
      5460        74.9539        6649.00        6716.69          81.54
      5461        74.9661        6631.00        6716.95          81.43
      5462        74.9785        6720.00        6718.67          81.98
      5463        74.9907        6633.00        6720.95          81.44
      5464        75.0030        6812.00        6722.96          82.53
      5465        75.0152        6642.00        6724.10          81.50
      5466        75.0275        6551.00        6724.26          80.94
      5467        75.0398        6588.00        6723.92          81.17
      5468        75.0520        6787.00        6724.20          82.38
      5469        75.0643        6617.00        6726.66          81.34
      5470        75.0766        6713.00        6733.00          81.93
      5471        75.0889        6536.00        6744.87          80.85
      5472        75.1011        6814.00        6763.11          82.55
      5473        75.1134        6624.00        6788.18          81.39
      5474        75.1257        6913.00        6819.01          83.14
      5475        75.1379        6948.00        6853.28          83.35
      5476        75.1502        6895.00        6888.59          83.04
      5477        75.1625        6810.00        6920.93          82.52
      5478        75.1748        6866.00        6947.37          82.86
      5479        75.1870        6949.00        6964.72          83.36
      5480        75.1993        7009.00        6971.62          83.72
      5481        75.2116        6982.00        6967.67          83.56
      5482        75.2238        6870.00        6954.22          82.89
      5483        75.2361        7073.00        6933.33          84.10
      5484        75.2483        6952.00        6908.11          83.38
      5485        75.2607        6915.00        6880.93          83.16
      5486        75.2729        7042.00        6854.54          83.92
      5487        75.2852        6990.00        6830.19          83.61
      5488        75.2975        6774.00        6809.22          82.30
      5489        75.3097        6896.00        6792.43          83.04
      5490        75.3220        6909.00        6779.84          83.12
      5491        75.3342        6820.00        6771.69          82.58
      5492        75.3465        6769.00        6767.58          82.27
      5493        75.3587        6889.00        6766.92          83.00
      5494        75.3711        6909.00        6768.61          83.12
      5495        75.3834        6900.00        6771.24          83.07
      5496        75.3956        6765.00        6773.17          82.25
      5497        75.4079        6784.00        6773.01          82.36
      5498        75.4201        6892.00        6769.71          83.02
      5499        75.4324        6843.00        6762.81          82.72
      5500        75.4446        6983.00        6752.59          83.56
      5501        75.4570        6791.00        6739.60          82.41
      5502        75.4693        6898.00        6724.87          83.05
      5503        75.4815        6913.00        6709.46          83.14
      5504        75.4938        6861.00        6693.87          82.83
      5505        75.5060        6760.00        6678.79          82.22
      5506        75.5183        6767.00        6664.18          82.26
      5507        75.5305        6772.00        6650.39          82.29
      5508        75.5428        6622.00        6637.27          81.38
      5509        75.5552        6818.00        6625.15          82.57
      5510        75.5674        6765.00        6614.50          82.25
      5511        75.5797        6720.00        6605.70          81.98
      5512        75.5919        6810.00        6599.66          82.52
      5513        75.6042        6663.00        6597.32          81.63
      5514        75.6164        6653.00        6600.01          81.57
      5515        75.6287        6783.00        6609.45          82.36
      5516        75.6411        6659.00        6627.63          81.60
      5517        75.6533        6635.00        6656.45          81.46
      5518        75.6656        6811.00        6698.45          82.53
      5519        75.6778        6819.00        6754.32          82.58
      5520        75.6901        6746.00        6825.18          82.13
      5521        75.7023        6857.00        6908.27          82.81
      5522        75.7146        6923.00        7001.18          83.20
      5523        75.7270        7000.00        7097.61          83.67
      5524        75.7392        7159.00        7189.41          84.61
      5525        75.7515        7187.00        7270.63          84.78
      5526        75.7637        7391.00        7333.54          85.97
      5527        75.7760        7286.00        7375.16          85.36
      5528        75.7882        7222.00        7394.22          84.98
      5529        75.8005        7190.00        7394.26          84.79
      5530        75.8128        7342.00        7381.73          85.69
      5531        75.8251        7381.00        7365.98          85.91
      5532        75.8374        7067.00        7357.00          84.07
      5533        75.8496        7344.00        7364.73          85.70
      5534        75.8619        7304.00        7397.49          85.46
      5535        75.8741        7099.00        7460.19          84.26
      5536        75.8864        7205.00        7555.46          84.88
      5537        75.8987        7277.00        7680.52          85.31
      5538        75.9109        7461.00        7826.72          86.38
      5539        75.9233        7346.00        7985.16          85.71
      5540        75.9355        7768.00        8139.34          88.14
      5541        75.9478        8144.00        8276.25          90.24
      5542        75.9600        8092.00        8379.82          89.96
      5543        75.9723        8349.00        8441.32          91.37
      5544        75.9846        8433.00        8454.72          91.83
      5545        75.9968        8497.00        8421.73          92.18
      5546        76.0092        8232.00        8348.58          90.73
      5547        76.0214        8144.00        8246.95          90.24
      5548        76.0337        8312.00        8127.24          91.17
      5549        76.0459        7917.00        8002.63          88.98
      5550        76.0582        7664.00        7880.47          87.54
      5551        76.0705        7509.00        7768.59          86.65
      5552        76.0827        7428.00        7671.99          86.19
      5553        76.0950        7227.00        7591.52          85.01
      5554        76.1073        7428.00        7529.19          86.19
      5555        76.1196        7148.00        7483.68          84.55
      5556        76.1318        7156.00        7454.00          84.59
      5557        76.1441        7151.00        7436.65          84.56
      5558        76.1564        7296.00        7427.95          85.42
      5559        76.1686        7378.00        7423.17          85.90
      5560        76.1809        7479.00        7417.83          86.48
      5561        76.1931        7494.00        7408.76          86.57
      5562        76.2055        7557.00        7394.31          86.93
      5563        76.2177        7475.00        7375.06          86.46
      5564        76.2300        7509.00        7352.43          86.65
      5565        76.2423        7557.00        7328.74          86.93
      5566        76.2545        7508.00        7305.71          86.65
      5567        76.2668        7460.00        7283.27          86.37
      5568        76.2790        7385.00        7260.48          85.94
      5569        76.2914        7371.00        7234.67          85.85
      5570        76.3036        7313.00        7203.71          85.52
      5571        76.3159        7230.00        7165.21          85.03
      5572        76.3282        7096.00        7118.89          84.24
      5573        76.3404        7005.00        7066.35          83.70
      5574        76.3527        6858.00        7009.12          82.81
      5575        76.3649        6897.00        6951.38          83.05
      5576        76.3773        6841.00        6895.36          82.71
      5577        76.3895        6845.00        6844.64          82.73
      5578        76.4018        6707.00        6800.15          81.90
      5579        76.4141        6938.00        6763.20          83.29
      5580        76.4263        6757.00        6734.08          82.20
      5581        76.4386        6553.00        6711.96          80.95
      5582        76.4508        6761.00        6696.56          82.23
      5583        76.4631        6766.00        6686.80          82.26
      5584        76.4754        6829.00        6681.82          82.64
      5585        76.4877        6629.00        6680.33          81.42
      5586        76.5000        6748.00        6680.93          82.15
      5587        76.5122        6680.00        6682.07          81.73
      5588        76.5245        6746.00        6682.29          82.13
      5589        76.5367        6682.00        6680.42          81.74
      5590        76.5490        6611.00        6675.68          81.31
      5591        76.5612        6741.00        6668.03          82.10
      5592        76.5736        6712.00        6657.67          81.93
      5593        76.5859        6667.00        6645.33          81.65
      5594        76.5981        6639.00        6631.95          81.48
      5595        76.6104        6755.00        6618.03          82.19
      5596        76.6226        6603.00        6604.34          81.26
      5597        76.6349        6621.00        6590.90          81.37
      5598        76.6471        6614.00        6578.05          81.33
      5599        76.6595        6531.00        6565.56          80.81
      5600        76.6718        6720.00        6553.54          81.98
      5601        76.6840        6608.00        6542.15          81.29
      5602        76.6963        6593.00        6531.33          81.20
      5603        76.7085        6636.00        6521.46          81.46
      5604        76.7208        6545.00        6512.55          80.90
      5605        76.7330        6592.00        6504.88          81.19
      5606        76.7453        6676.00        6498.37          81.71
      5607        76.7577        6572.00        6493.03          81.07
      5608        76.7699        6503.00        6488.80          80.64
      5609        76.7822        6625.00        6485.43          81.39
      5610        76.7944        6541.00        6482.81          80.88
      5611        76.8067        6459.00        6480.72          80.37
      5612        76.8189        6800.00        6479.04          82.46
      5613        76.8312        6633.00        6477.62          81.44
      5614        76.8436        6437.00        6476.39          80.23
      5615        76.8558        6604.00        6475.28          81.26
      5616        76.8681        6499.00        6474.23          80.62
      5617        76.8803        6682.00        6473.23          81.74
      5618        76.8926        6616.00        6472.25          81.34
      5619        76.9048        6509.00        6471.29          80.68
      5620        76.9171        6621.00        6470.33          81.37
      5621        76.9295        6513.00        6469.38          80.70
      5622        76.9417        6478.00        6468.44          80.49
      5623        76.9540        6583.00        6467.48          81.14
      5624        76.9662        6654.00        6466.54          81.57
      5625        76.9785        6649.00        6465.59          81.54
      5626        76.9907        6443.00        6464.65          80.27
      5627        77.0030        6505.00        6463.69          80.65
[truncated: 255,106 more chars]
